# Supplementary material for: Classification of 16S rRNA reads is improved using a niche-specific database constructed by near-full length sequencing
Source: PLoS One. 2020 Jul 13;15(7):e0235498. doi: 10.1371/journal.pone.0235498 (PMC7357769; doi:10.1371/journal.pone.0235498)
Supplement: S2 File — (XLSX) [file pone.0235498.s002.xlsx]

## Sheet: Sup Table - Genera in Database
domain	phylum	className	order	family	genus	pacbio.sequences
Bacteria	Tenericutes	Mollicutes	Mycoplasmatales	Mycoplasmataceae	Mycoplasma	82729
Bacteria	Proteobacteria	Gammaproteobacteria	Pseudomonadales	Moraxellaceae	Moraxella	5008
Bacteria	Proteobacteria	Gammaproteobacteria	Pasteurellales	Pasteurellaceae	Pasteurella	3423
Bacteria	Tenericutes	Mollicutes	Mycoplasmatales	Mycoplasmataceae	Ureaplasma	3029
Bacteria	Bacteroidetes	Sphingobacteria	Sphingobacteriales	unclassified (derived from Sphingobacteriales)	Terrimonas	2338
Bacteria	Fusobacteria	Fusobacteria (class)	Fusobacteriales	Fusobacteriaceae	Fusobacterium	1995
Bacteria	Firmicutes	Clostridia	Clostridiales	Clostridiaceae	Clostridium	1714
Bacteria	Firmicutes	Clostridia	Clostridiales	Ruminococcaceae	Ruminococcus	1688
Bacteria	Actinobacteria	Actinobacteria (class)	Actinomycetales	Microbacteriaceae	Microbacterium	1539
Bacteria	Fusobacteria	Fusobacteria (class)	Fusobacteriales	Fusobacteriaceae	Streptobacillus	1462
Bacteria	Actinobacteria	Actinobacteria (class)	Actinomycetales	Micrococcaceae	Arthrobacter	1368
Bacteria	Actinobacteria	Actinobacteria (class)	Actinomycetales	Intrasporangiaceae	Tetrasphaera	1354
Bacteria	Actinobacteria	Actinobacteria (class)	Actinomycetales	Microbacteriaceae	Curtobacterium	1314
Bacteria	Actinobacteria	Actinobacteria (class)	Actinomycetales	Microbacteriaceae	Leifsonia	1283
Bacteria	Bacteroidetes	Bacteroidia	Bacteroidales	Prevotellaceae	Prevotella	1273
Bacteria	Bacteroidetes	Bacteroidia	Bacteroidales	Bacteroidaceae	Bacteroides	1197
Bacteria	Actinobacteria	Actinobacteria (class)	Actinomycetales	Corynebacteriaceae	Corynebacterium	985
Bacteria	Proteobacteria	Gammaproteobacteria	Pasteurellales	Pasteurellaceae	Mannheimia	980
Bacteria	Actinobacteria	Actinobacteria (class)	Actinomycetales	Microbacteriaceae	Rathayibacter	978
Bacteria	Actinobacteria	Actinobacteria (class)	Actinomycetales	Microbacteriaceae	Cryobacterium	959
Bacteria	Actinobacteria	Actinobacteria (class)	Actinomycetales	Microbacteriaceae	Candidatus Rhodoluna	820
Bacteria	Bacteroidetes	Cytophagia	Cytophagales	Cytophagaceae	Cytophaga	812
Bacteria	Actinobacteria	Actinobacteria (class)	Actinomycetales	Microbacteriaceae	Pseudoclavibacter	711
Bacteria	Actinobacteria	Actinobacteria (class)	Actinomycetales	Cellulomonadaceae	Cellulomonas	703
Bacteria	Firmicutes	Bacilli	Lactobacillales	Streptococcaceae	Streptococcus	699
Bacteria	Actinobacteria	Actinobacteria (class)	Actinomycetales	Microbacteriaceae	Leucobacter	667
Bacteria	Firmicutes	Bacilli	Bacillales	Bacillaceae	Bacillus	586
Bacteria	Bacteroidetes	Sphingobacteria	Sphingobacteriales	Sphingobacteriaceae	Sphingobacterium	570
Bacteria	Bacteroidetes	Sphingobacteria	Sphingobacteriales	Saprospiraceae	Saprospira	567
Bacteria	Bacteroidetes	Flavobacteria	Flavobacteriales	Flavobacteriaceae	Riemerella	543
Bacteria	Actinobacteria	Actinobacteria (class)	Actinomycetales	Microbacteriaceae	Agrococcus	537
Bacteria	Actinobacteria	Actinobacteria (class)	Actinomycetales	Micrococcaceae	Micrococcus	528
Bacteria	Proteobacteria	Gammaproteobacteria	Pasteurellales	Pasteurellaceae	Histophilus	511
Bacteria	Actinobacteria	Actinobacteria (class)	Actinomycetales	Nocardioidaceae	Nocardioides	507
Bacteria	Bacteroidetes	Sphingobacteria	Sphingobacteriales	Sphingobacteriaceae	Pedobacter	496
Bacteria	Actinobacteria	Actinobacteria (class)	Actinomycetales	unclassified (derived from Actinomycetales)	Tropheryma	465
Bacteria	Firmicutes	Bacilli	Bacillales	Staphylococcaceae	Staphylococcus	462
Bacteria	Bacteroidetes	Sphingobacteria	Sphingobacteriales	Sphingobacteriaceae	unclassified (derived from Sphingobacteriaceae)	413
Bacteria	Bacteroidetes	Cytophagia	Cytophagales	Cytophagaceae	Hymenobacter	407
Bacteria	Bacteroidetes	Bacteroidia	Bacteroidales	Porphyromonadaceae	Porphyromonas	396
Bacteria	Actinobacteria	Actinobacteria (class)	Actinomycetales	Actinomycetaceae	Mobiluncus	377
Bacteria	Actinobacteria	Actinobacteria (class)	Actinomycetales	Propionibacteriaceae	Propionibacterium	326
Bacteria	Bacteroidetes	Flavobacteria	Flavobacteriales	Flavobacteriaceae	Flavobacterium	307
Bacteria	Bacteroidetes	Cytophagia	Cytophagales	Flammeovirgaceae	Flammeovirga	300
Bacteria	Firmicutes	Clostridia	Clostridiales	Eubacteriaceae	Eubacterium	296
Bacteria	Bacteroidetes	unclassified (derived from Bacteroidetes)	unclassified (derived from Bacteroidetes)	unclassified (derived from Bacteroidetes)	Candidatus Amoebophilus	290
Bacteria	Firmicutes	Clostridia	Clostridiales	unclassified (derived from Clostridiales)	unclassified (derived from Clostridiales)	284
Bacteria	Actinobacteria	Actinobacteria (class)	Actinomycetales	Intrasporangiaceae	Janibacter	281
Bacteria	Actinobacteria	Actinobacteria (class)	Actinomycetales	Microbacteriaceae	Mycetocola	281
Bacteria	Actinobacteria	Actinobacteria (class)	Actinomycetales	Nocardiaceae	Rhodococcus	276
Bacteria	Actinobacteria	Actinobacteria (class)	Actinomycetales	Actinomycetaceae	Arcanobacterium	273
Bacteria	Actinobacteria	Actinobacteria (class)	Actinomycetales	Pseudonocardiaceae	Pseudonocardia	271
Bacteria	Bacteroidetes	Flavobacteria	Flavobacteriales	Flavobacteriaceae	Chryseobacterium	270
Bacteria	Actinobacteria	Actinobacteria (class)	Actinomycetales	Microbacteriaceae	Frigoribacterium	263
Bacteria	Actinobacteria	Actinobacteria (class)	Actinomycetales	Microbacteriaceae	Clavibacter	261
Bacteria	Bacteroidetes	Bacteroidia	Bacteroidales	Rikenellaceae	Alistipes	255
Bacteria	Actinobacteria	Actinobacteria (class)	Actinomycetales	Micrococcaceae	Kocuria	254
Bacteria	Actinobacteria	Actinobacteria (class)	Actinomycetales	Microbacteriaceae	Agromyces	250
Bacteria	Bacteroidetes	unclassified (derived from Bacteroidetes)	unclassified (derived from Bacteroidetes)	unclassified (derived from Bacteroidetes)	Candidatus Cardinium	245
Bacteria	Actinobacteria	Actinobacteria (class)	Actinomycetales	Streptomycetaceae	Streptomyces	244
Bacteria	Proteobacteria	Deltaproteobacteria	unclassified (derived from Deltaproteobacteria)	unclassified (derived from Deltaproteobacteria)	unclassified (derived from Deltaproteobacteria)	232
Bacteria	Firmicutes	Bacilli	Lactobacillales	Lactobacillaceae	Lactobacillus	224
Bacteria	Actinobacteria	Actinobacteria (class)	Actinomycetales	Promicromonosporaceae	Xylanimicrobium	198
Bacteria	Actinobacteria	Actinobacteria (class)	Actinomycetales	Actinomycetaceae	Actinomyces	173
Bacteria	Actinobacteria	Actinobacteria (class)	Actinomycetales	Micrococcaceae	Rothia	170
Bacteria	Firmicutes	Clostridia	Clostridiales	Lachnospiraceae	Butyrivibrio	167
Bacteria	Actinobacteria	Actinobacteria (class)	Actinomycetales	Cellulomonadaceae	Oerskovia	145
Bacteria	Actinobacteria	Actinobacteria (class)	Actinomycetales	Microbacteriaceae	Okibacterium	145
Bacteria	Actinobacteria	Actinobacteria (class)	Actinomycetales	Micromonosporaceae	Dactylosporangium	143
Bacteria	Actinobacteria	Actinobacteria (class)	Actinomycetales	Intrasporangiaceae	Terrabacter	138
Bacteria	Proteobacteria	Gammaproteobacteria	Pseudomonadales	Moraxellaceae	Psychrobacter	135
Bacteria	Fusobacteria	Fusobacteria (class)	Fusobacteriales	Fusobacteriaceae	Leptotrichia	128
Bacteria	Firmicutes	Bacilli	Lactobacillales	Enterococcaceae	Enterococcus	127
Bacteria	Bacteroidetes	Flavobacteria	Flavobacteriales	Flavobacteriaceae	Dokdonia	125
Bacteria	Actinobacteria	Actinobacteria (class)	Actinomycetales	Promicromonosporaceae	Promicromonospora	123
Bacteria	Actinobacteria	Actinobacteria (class)	Actinomycetales	Microbacteriaceae	Plantibacter	122
Bacteria	Firmicutes	Bacilli	Lactobacillales	Enterococcaceae	Vagococcus	122
Bacteria	Bacteroidetes	Cytophagia	Cytophagales	Cytophagaceae	Flexibacter	120
Bacteria	Firmicutes	Bacilli	Lactobacillales	Aerococcaceae	Aerococcus	119
Bacteria	Actinobacteria	Actinobacteria (class)	Actinomycetales	Dermacoccaceae	Kytococcus	118
Bacteria	Firmicutes	Clostridia	Clostridiales	Clostridiales Family XI. Incertae Sedis	Anaerococcus	117
Bacteria	Actinobacteria	Actinobacteria (class)	Actinomycetales	Microbacteriaceae	Subtercola	117
Bacteria	Proteobacteria	Alphaproteobacteria	unclassified (derived from Alphaproteobacteria)	unclassified (derived from Alphaproteobacteria)	unclassified (derived from Alphaproteobacteria)	115
Bacteria	Actinobacteria	Actinobacteria (class)	Actinomycetales	Microbacteriaceae	Glaciibacter	114
Bacteria	Firmicutes	Clostridia	Clostridiales	Lachnospiraceae	unclassified (derived from Lachnospiraceae)	113
Bacteria	Actinobacteria	Actinobacteria (class)	Actinomycetales	Micromonosporaceae	Catenuloplanes	112
Bacteria	Proteobacteria	Gammaproteobacteria	unclassified (derived from Gammaproteobacteria)	unclassified (derived from Gammaproteobacteria)	unclassified (derived from Gammaproteobacteria)	112
Bacteria	Actinobacteria	Actinobacteria (class)	Actinomycetales	Dermabacteraceae	Brachybacterium	111
Bacteria	Proteobacteria	Gammaproteobacteria	Pasteurellales	Pasteurellaceae	Actinobacillus	108
Bacteria	Bacteroidetes	Bacteroidia	Bacteroidales	Prevotellaceae	Paraprevotella	108
Bacteria	Bacteroidetes	unclassified (derived from Bacteroidetes)	unclassified (derived from Bacteroidetes)	unclassified (derived from Bacteroidetes)	Prolixibacter	107
Bacteria	Actinobacteria	Actinobacteria (class)	Actinomycetales	Sanguibacteraceae	Sanguibacter	106
Bacteria	Actinobacteria	Actinobacteria (class)	Actinomycetales	Nocardiaceae	Nocardia	105
Bacteria	Firmicutes	Clostridia	Clostridiales	unclassified (derived from Clostridiales)	Blautia	104
Bacteria	Actinobacteria	Actinobacteria (class)	Actinomycetales	Rarobacteraceae	Rarobacter	104
Bacteria	Bacteroidetes	Bacteroidia	Bacteroidales	Porphyromonadaceae	Parabacteroides	103
Bacteria	Firmicutes	Negativicutes	Selenomonadales	Veillonellaceae	Selenomonas	103
Bacteria	Proteobacteria	Alphaproteobacteria	Rhizobiales	Bradyrhizobiaceae	Bradyrhizobium	102
Bacteria	Firmicutes	Clostridia	Clostridiales	Peptococcaceae	Desulfotomaculum	99
Bacteria	Bacteroidetes	Flavobacteria	Flavobacteriales	Flavobacteriaceae	Elizabethkingia	99
Bacteria	Deinococcus-Thermus	Deinococci	Thermales	Thermaceae	Meiothermus	99
Bacteria	Bacteroidetes	Cytophagia	Cytophagales	Cytophagaceae	Microscilla	97
Bacteria	Proteobacteria	Gammaproteobacteria	Pasteurellales	Pasteurellaceae	unclassified (derived from Pasteurellaceae)	97
Bacteria	Firmicutes	Bacilli	Lactobacillales	Carnobacteriaceae	Trichococcus	96
Bacteria	Bacteroidetes	Flavobacteria	Flavobacteriales	Flavobacteriaceae	unclassified (derived from Flavobacteriaceae)	96
Bacteria	Bacteroidetes	Flavobacteria	Flavobacteriales	Flavobacteriaceae	Myroides	95
Bacteria	Actinobacteria	Actinobacteria (class)	Actinomycetales	Kineosporiaceae	Kineococcus	94
Bacteria	Tenericutes	Mollicutes	Acholeplasmatales	Acholeplasmataceae	Acholeplasma	91
Bacteria	Actinobacteria	Actinobacteria (class)	Actinomycetales	Mycobacteriaceae	Mycobacterium	91
Bacteria	Firmicutes	Bacilli	Bacillales	Staphylococcaceae	Macrococcus	86
Bacteria	Firmicutes	Bacilli	Bacillales	Paenibacillaceae	Paenibacillus	86
Bacteria	Firmicutes	Clostridia	Clostridiales	Ruminococcaceae	Faecalibacterium	82
Bacteria	Bacteroidetes	unclassified (derived from Bacteroidetes)	unclassified (derived from Bacteroidetes)	unclassified (derived from Bacteroidetes)	unclassified (derived from Bacteroidetes)	82
Bacteria	Proteobacteria	Epsilonproteobacteria	Campylobacterales	Helicobacteraceae	Helicobacter	80
Bacteria	Actinobacteria	Actinobacteria (class)	Actinomycetales	Frankiaceae	Frankia	79
Bacteria	Actinobacteria	Actinobacteria (class)	Actinomycetales	Micromonosporaceae	Micromonospora	79
Bacteria	Tenericutes	Mollicutes	Entomoplasmatales	Spiroplasmataceae	Spiroplasma	79
Bacteria	Actinobacteria	Actinobacteria (class)	Actinomycetales	Pseudonocardiaceae	Amycolatopsis	77
Bacteria	Firmicutes	Bacilli	Bacillales	Planococcaceae	Planomicrobium	77
Bacteria	Firmicutes	Clostridia	Clostridiales	Lachnospiraceae	Roseburia	77
Bacteria	Actinobacteria	Actinobacteria (class)	Actinomycetales	Dermatophilaceae	Dermatophilus	75
Bacteria	Firmicutes	Clostridia	Clostridiales	Lachnospiraceae	Hespellia	72
Bacteria	Firmicutes	Bacilli	Lactobacillales	Carnobacteriaceae	Granulicatella	71
Bacteria	Actinobacteria	Actinobacteria (class)	Actinomycetales	Dietziaceae	Dietzia	70
Bacteria	Actinobacteria	Actinobacteria (class)	Actinomycetales	Thermomonosporaceae	Actinomadura	69
Bacteria	Proteobacteria	Betaproteobacteria	Neisseriales	Neisseriaceae	Kingella	69
Bacteria	Firmicutes	Clostridia	Clostridiales	Ruminococcaceae	unclassified (derived from Ruminococcaceae)	67
Bacteria	Actinobacteria	Actinobacteria (class)	Actinomycetales	Promicromonosporaceae	Cellulosimicrobium	66
Bacteria	Actinobacteria	Actinobacteria (class)	Actinomycetales	Micromonosporaceae	Couchioplanes	66
Bacteria	Actinobacteria	Actinobacteria (class)	Actinomycetales	Brevibacteriaceae	Brevibacterium	64
Bacteria	Bacteroidetes	Sphingobacteria	Sphingobacteriales	Rhodothermaceae	Rhodothermus	63
Bacteria	Proteobacteria	Betaproteobacteria	unclassified (derived from Betaproteobacteria)	unclassified (derived from Betaproteobacteria)	unclassified (derived from Betaproteobacteria)	63
Bacteria	Bacteroidetes	Flavobacteria	Flavobacteriales	Flavobacteriaceae	Weeksella	62
Bacteria	Firmicutes	Erysipelotrichi	Erysipelotrichales	Erysipelotrichaceae	Erysipelothrix	61
Bacteria	Firmicutes	Bacilli	Lactobacillales	Aerococcaceae	Globicatella	59
Bacteria	Firmicutes	Clostridia	Clostridiales	Clostridiales Family XI. Incertae Sedis	Tissierella	58
Bacteria	Actinobacteria	Actinobacteria (class)	unclassified (derived from Actinobacteria (class))	unclassified (derived from Actinobacteria (class))	unclassified (derived from Actinobacteria (class))	57
Bacteria	Bacteroidetes	Flavobacteria	Flavobacteriales	Flavobacteriaceae	Wautersiella	57
Bacteria	Tenericutes	Mollicutes	Acholeplasmatales	Acholeplasmataceae	Candidatus Phytoplasma	55
Bacteria	Proteobacteria	Gammaproteobacteria	Pasteurellales	Pasteurellaceae	Haemophilus	55
Bacteria	Firmicutes	Bacilli	Bacillales	Bacillaceae	Lysinibacillus	55
Bacteria	Bacteroidetes	Flavobacteria	Flavobacteriales	Flavobacteriaceae	Cellulophaga	54
Bacteria	Bacteroidetes	Flavobacteria	Flavobacteriales	Flavobacteriaceae	Aquimarina	51
Bacteria	Firmicutes	Clostridia	Clostridiales	Ruminococcaceae	Ethanoligenens	51
Bacteria	Actinobacteria	Actinobacteria (class)	Actinomycetales	Geodermatophilaceae	Geodermatophilus	51
Bacteria	Bacteroidetes	Flavobacteria	Flavobacteriales	Flavobacteriaceae	Ornithobacterium	50
Bacteria	Actinobacteria	Actinobacteria (class)	Actinomycetales	Micrococcaceae	Nesterenkonia	48
Bacteria	Proteobacteria	Epsilonproteobacteria	unclassified (derived from Epsilonproteobacteria)	unclassified (derived from Epsilonproteobacteria)	unclassified (derived from Epsilonproteobacteria)	48
Bacteria	Proteobacteria	Alphaproteobacteria	Rickettsiales	Rickettsiaceae	unclassified (derived from Rickettsiaceae)	47
Bacteria	Actinobacteria	Actinobacteria (class)	Actinomycetales	Microbacteriaceae	Candidatus Aquiluna	46
Bacteria	Firmicutes	Clostridia	Clostridiales	unclassified (derived from Clostridiales)	Epulopiscium	46
Bacteria	Bacteroidetes	Flavobacteria	Flavobacteriales	Flavobacteriaceae	Tenacibaculum	46
Bacteria	Bacteroidetes	Flavobacteria	unclassified (derived from Flavobacteria)	unclassified (derived from Flavobacteria)	unclassified (derived from Flavobacteria)	46
Bacteria	Bacteroidetes	Flavobacteria	Flavobacteriales	Flavobacteriaceae	Capnocytophaga	45
Bacteria	Firmicutes	Erysipelotrichi	Erysipelotrichales	Erysipelotrichaceae	unclassified (derived from Erysipelotrichaceae)	45
Bacteria	Firmicutes	Bacilli	Bacillales	Bacillaceae	Virgibacillus	45
Bacteria	Bacteroidetes	Bacteroidia	Bacteroidales	Rikenellaceae	Rikenella	44
Bacteria	Actinobacteria	Actinobacteria (class)	Actinomycetales	Nocardioidaceae	Aeromicrobium	43
Bacteria	Firmicutes	Negativicutes	Selenomonadales	Acidaminococcaceae	Acidaminococcus	42
Bacteria	Proteobacteria	Gammaproteobacteria	Pseudomonadales	Moraxellaceae	Acinetobacter	42
Bacteria	Actinobacteria	Actinobacteria (class)	Bifidobacteriales	Bifidobacteriaceae	Bifidobacterium	42
Bacteria	Chlamydiae	Chlamydiae (class)	Chlamydiales	Parachlamydiaceae	Candidatus Protochlamydia	42
Bacteria	Bacteroidetes	Cytophagia	Cytophagales	Cyclobacteriaceae	Cyclobacterium	42
Bacteria	Deinococcus-Thermus	Deinococci	Deinococcales	Deinococcaceae	Deinococcus	42
Bacteria	Firmicutes	Bacilli	Lactobacillales	Carnobacteriaceae	Carnobacterium	41
Bacteria	Bacteroidetes	Bacteroidia	Bacteroidales	Porphyromonadaceae	Barnesiella	40
Bacteria	Actinobacteria	Actinobacteria (class)	Actinomycetales	Micromonosporaceae	Actinoplanes	39
Bacteria	Actinobacteria	Actinobacteria (class)	Actinomycetales	Bogoriellaceae	Bogoriella	39
Bacteria	Actinobacteria	Actinobacteria (class)	Actinomycetales	Actinosynnemataceae	Lentzea	39
Bacteria	Firmicutes	Bacilli	Lactobacillales	Enterococcaceae	Bavariicoccus	38
Bacteria	Firmicutes	Clostridia	Clostridiales	Clostridiales Family XI. Incertae Sedis	Finegoldia	38
Bacteria	Firmicutes	Clostridia	Clostridiales	Lachnospiraceae	Pseudobutyrivibrio	36
Bacteria	Proteobacteria	Betaproteobacteria	Burkholderiales	Comamonadaceae	Pelomonas	35
Bacteria	Spirochaetes	Spirochaetes (class)	Spirochaetales	Spirochaetaceae	Treponema	35
Bacteria	Bacteroidetes	Bacteroidia	Bacteroidales	Porphyromonadaceae	Butyricimonas	33
Bacteria	Firmicutes	Clostridia	Clostridiales	Clostridiales Family XI. Incertae Sedis	Peptoniphilus	33
Bacteria	Planctomycetes	Planctomycetacia	Planctomycetales	Planctomycetaceae	Planctomyces	33
Bacteria	Firmicutes	Negativicutes	Selenomonadales	Veillonellaceae	Veillonella	33
Bacteria	Bacteroidetes	Sphingobacteria	Sphingobacteriales	Rhodothermaceae	Salinibacter	31
Bacteria	Actinobacteria	Actinobacteria (class)	Actinomycetales	Actinosynnemataceae	Lechevalieria	30
Bacteria	Firmicutes	Negativicutes	Selenomonadales	Veillonellaceae	Megasphaera	30
Bacteria	Actinobacteria	Actinobacteria (class)	Actinomycetales	Nocardioidaceae	Kribbella	29
Bacteria	Firmicutes	Bacilli	Bacillales	Bacillaceae	Geobacillus	28
Bacteria	Actinobacteria	Actinobacteria (class)	Actinomycetales	Microbacteriaceae	Salinibacterium	28
Bacteria	Firmicutes	Bacilli	Lactobacillales	Enterococcaceae	Tetragenococcus	28
Bacteria	Firmicutes	Clostridia	Clostridiales	Peptococcaceae	Dehalobacter	27
Bacteria	Bacteroidetes	Cytophagia	Cytophagales	Flammeovirgaceae	Flexithrix	27
Bacteria	Actinobacteria	Actinobacteria (class)	Actinomycetales	Pseudonocardiaceae	Saccharopolyspora	27
Bacteria	Actinobacteria	Actinobacteria (class)	Actinomycetales	Gordoniaceae	Gordonia	26
Bacteria	Firmicutes	Clostridia	Clostridiales	Ruminococcaceae	Acetivibrio	25
Bacteria	Actinobacteria	Actinobacteria (class)	Actinomycetales	Propionibacteriaceae	Microlunatus	25
Bacteria	Proteobacteria	unclassified (derived from Proteobacteria)	unclassified (derived from Proteobacteria)	unclassified (derived from Proteobacteria)	unclassified (derived from Proteobacteria)	24
Bacteria	Firmicutes	Bacilli	Lactobacillales	Aerococcaceae	Abiotrophia	23
Bacteria	Actinobacteria	Actinobacteria (class)	Actinomycetales	Nocardiopsaceae	Nocardiopsis	23
Bacteria	Proteobacteria	Gammaproteobacteria	Pseudomonadales	Pseudomonadaceae	Pseudomonas	23
Bacteria	Proteobacteria	Deltaproteobacteria	Desulfovibrionales	Desulfohalobiaceae	Desulfohalobium	22
Bacteria	Proteobacteria	Deltaproteobacteria	Desulfovibrionales	Desulfovibrionaceae	Desulfovibrio	22
Bacteria	Actinobacteria	Actinobacteria (class)	Actinomycetales	Streptosporangiaceae	Microbispora	22
Bacteria	Firmicutes	Clostridia	Clostridiales	Lachnospiraceae	Anaerostipes	21
Bacteria	Proteobacteria	Alphaproteobacteria	Sphingomonadales	Sphingomonadaceae	Sphingomonas	21
Bacteria	Chlorobi	Chlorobia	Chlorobiales	Chlorobiaceae	Prosthecochloris	20
Bacteria	Planctomycetes	Planctomycetacia	Planctomycetales	Planctomycetaceae	Rhodopirellula	20
Bacteria	Fibrobacteres	Fibrobacteres (class)	Fibrobacterales	Fibrobacteraceae	Fibrobacter	19
Bacteria	Firmicutes	Clostridia	Clostridiales	Clostridiales Family XI. Incertae Sedis	Helcococcus	19
Bacteria	Firmicutes	Bacilli	Bacillales	Planococcaceae	Sporosarcina	19
Bacteria	Proteobacteria	Gammaproteobacteria	Pasteurellales	Pasteurellaceae	Bibersteinia	18
Bacteria	Chlorobi	Chlorobia	Chlorobiales	Chlorobiaceae	Chlorobium	18
Bacteria	Firmicutes	Clostridia	Clostridiales	Clostridiales Family XII. Incertae Sedis	Fusibacter	18
Bacteria	Actinobacteria	Actinobacteria (class)	Actinomycetales	Pseudonocardiaceae	Saccharomonospora	18
Bacteria	Bacteroidetes	Flavobacteria	Flavobacteriales	Flavobacteriaceae	Salegentibacter	18
Bacteria	Actinobacteria	Actinobacteria (class)	Actinomycetales	Intrasporangiaceae	Serinicoccus	18
Bacteria	Firmicutes	Clostridia	Clostridiales	Peptococcaceae	Desulfosporosinus	17
Bacteria	Firmicutes	Negativicutes	Selenomonadales	Veillonellaceae	Dialister	17
Bacteria	Firmicutes	Clostridia	Clostridiales	Heliobacteriaceae	Heliobacterium	17
Bacteria	Bacteroidetes	Flavobacteria	Flavobacteriales	Flavobacteriaceae	Kordia	17
Bacteria	Bacteroidetes	Flavobacteria	Flavobacteriales	Flavobacteriaceae	Leeuwenhoekiella	17
Bacteria	Firmicutes	Bacilli	Bacillales	Paenibacillaceae	Brevibacillus	16
Bacteria	Verrucomicrobia	Opitutae	unclassified (derived from Opitutae)	Opitutaceae	Opitutus	16
Bacteria	Actinobacteria	Actinobacteria (class)	Actinomycetales	Pseudonocardiaceae	Streptoalloteichus	16
Bacteria	Verrucomicrobia	Verrucomicrobiae	Verrucomicrobiales	Verrucomicrobiaceae	Akkermansia	15
Bacteria	Actinobacteria	Actinobacteria (class)	Actinomycetales	Streptosporangiaceae	Nonomuraea	15
Bacteria	Proteobacteria	Gammaproteobacteria	Acidithiobacillales	Acidithiobacillaceae	Acidithiobacillus	14
Bacteria	Firmicutes	Bacilli	Bacillales	Paenibacillaceae	Aneurinibacillus	14
Bacteria	Proteobacteria	Gammaproteobacteria	Pasteurellales	Pasteurellaceae	Basfia	14
Bacteria	Firmicutes	Bacilli	Bacillales	Listeriaceae	Listeria	14
Bacteria	Firmicutes	Negativicutes	Selenomonadales	Veillonellaceae	Mitsuokella	14
Bacteria	Proteobacteria	Betaproteobacteria	Neisseriales	Neisseriaceae	Neisseria	14
Bacteria	Bacteroidetes	Flavobacteria	Flavobacteriales	Flavobacteriaceae	Zobellia	14
Bacteria	Actinobacteria	Actinobacteria (class)	Acidimicrobiales	Acidimicrobiaceae	Acidimicrobium	13
Bacteria	Firmicutes	Clostridia	Clostridiales	Clostridiaceae	Alkaliphilus	13
Bacteria	Firmicutes	Bacilli	Lactobacillales	Carnobacteriaceae	Atopobacter	13
Bacteria	Actinobacteria	Actinobacteria (class)	Coriobacteriales	Coriobacteriaceae	Atopobium	13
Bacteria	Proteobacteria	Gammaproteobacteria	Pasteurellales	Pasteurellaceae	Avibacterium	13
Bacteria	Chloroflexi	Dehalococcoidetes	unclassified (derived from Dehalococcoidetes)	unclassified (derived from Dehalococcoidetes)	Dehalococcoides	13
Bacteria	Planctomycetes	Planctomycetacia	Planctomycetales	Planctomycetaceae	Isosphaera	13
Bacteria	Proteobacteria	Gammaproteobacteria	Pasteurellales	Pasteurellaceae	Nicoletella	13
Bacteria	Firmicutes	Clostridia	Clostridiales	Lachnospiraceae	Oribacterium	13
Bacteria	Verrucomicrobia	Verrucomicrobiae	Verrucomicrobiales	Verrucomicrobia subdivision 3	unclassified (derived from Verrucomicrobia subdivision 3)	13
Bacteria	Proteobacteria	Epsilonproteobacteria	Campylobacterales	Campylobacteraceae	Campylobacter	12
Bacteria	Chlorobi	Chlorobia	Chlorobiales	Chlorobiaceae	Chlorobaculum	12
Bacteria	Firmicutes	Bacilli	Bacillales	unclassified (derived from Bacillales)	Gemella	12
Bacteria	Fusobacteria	Fusobacteria (class)	Fusobacteriales	Fusobacteriaceae	Ilyobacter	12
Bacteria	Firmicutes	Negativicutes	Selenomonadales	Veillonellaceae	Megamonas	12
Bacteria	Chlorobi	Chlorobia	Chlorobiales	Chlorobiaceae	Pelodictyon	12
Bacteria	Actinobacteria	Actinobacteria (class)	Actinomycetales	Pseudonocardiaceae	Prauserella	12
Bacteria	Proteobacteria	Epsilonproteobacteria	Campylobacterales	Campylobacteraceae	Sulfurospirillum	12
Bacteria	Cyanobacteria	unclassified (derived from Cyanobacteria)	Chroococcales	unclassified (derived from Chroococcales)	Synechococcus	12
Bacteria	Actinobacteria	Actinobacteria (class)	Actinomycetales	Actinosynnemataceae	Actinosynnema	11
Bacteria	Acidobacteria	Solibacteres	Solibacterales	Solibacteraceae	Candidatus Solibacter	11
Bacteria	Tenericutes	Mollicutes	Entomoplasmatales	Entomoplasmataceae	Entomoplasma	11
Bacteria	Cyanobacteria	Gloeobacteria	Gloeobacterales	unclassified (derived from Gloeobacterales)	Gloeobacter	11
Bacteria	Bacteroidetes	Flavobacteria	Flavobacteriales	Flavobacteriaceae	Gramella	11
Bacteria	Bacteroidetes	Cytophagia	Cytophagales	Flammeovirgaceae	Persicobacter	11
Bacteria	Actinobacteria	Actinobacteria (class)	Actinomycetales	Intrasporangiaceae	Terracoccus	11
Bacteria	Firmicutes	Bacilli	Lactobacillales	Leuconostocaceae	Weissella	11
Bacteria	Actinobacteria	Actinobacteria (class)	Actinomycetales	Thermomonosporaceae	Actinocorallia	10
Bacteria	Firmicutes	Bacilli	Bacillales	Bacillaceae	Amphibacillus	10
Bacteria	Bacteroidetes	Flavobacteria	Flavobacteriales	Flavobacteriaceae	Arenibacter	10
Bacteria	Proteobacteria	Betaproteobacteria	Burkholderiales	Burkholderiaceae	Burkholderia	10
Bacteria	Bacteroidetes	Flavobacteria	Flavobacteriales	Flavobacteriaceae	Coenonia	10
Bacteria	Firmicutes	Clostridia	Clostridiales	Peptococcaceae	Desulfitobacterium	10
Bacteria	Firmicutes	Bacilli	Bacillales	Planococcaceae	Kurthia	10
Bacteria	Proteobacteria	Alphaproteobacteria	Rhizobiales	Methylobacteriaceae	Methylobacterium	10
Bacteria	Cyanobacteria	unclassified (derived from Cyanobacteria)	Oscillatoriales	unclassified (derived from Oscillatoriales)	Pseudanabaena	10
Bacteria	Actinobacteria	Actinobacteria (class)	Rubrobacterales	Rubrobacteraceae	Rubrobacter	10
Bacteria	Actinobacteria	Actinobacteria (class)	Actinomycetales	Streptosporangiaceae	Streptosporangium	10
Bacteria	Actinobacteria	Actinobacteria (class)	Thermoleophilales	Thermoleophilaceae	Thermoleophilum	10
Bacteria	Thermotogae	Thermotogae (class)	Thermotogales	Thermotogaceae	Thermotoga	10
Bacteria	Deinococcus-Thermus	Deinococci	Thermales	Thermaceae	Thermus	10
Bacteria	Actinobacteria	Actinobacteria (class)	Actinomycetales	Thermomonosporaceae	unclassified (derived from Thermomonosporaceae)	10
Bacteria	Proteobacteria	Alphaproteobacteria	Rickettsiales	Anaplasmataceae	Wolbachia	10
Bacteria	Proteobacteria	Gammaproteobacteria	Pasteurellales	Pasteurellaceae	Aggregatibacter	9
Bacteria	Spirochaetes	Spirochaetes (class)	Spirochaetales	Brachyspiraceae	Brachyspira	9
Bacteria	Firmicutes	Clostridia	Clostridiales	Clostridiaceae	Caloramator	9
Bacteria	Nitrospirae	Nitrospira (class)	Nitrospirales	Nitrospiraceae	Candidatus Magnetobacterium	9
Bacteria	Proteobacteria	Deltaproteobacteria	Desulfovibrionales	Desulfomicrobiaceae	Desulfomicrobium	9
Bacteria	Proteobacteria	Gammaproteobacteria	Pasteurellales	Pasteurellaceae	Gallibacterium	9
Bacteria	Firmicutes	Bacilli	Bacillales	Bacillaceae	Halobacillus	9
Bacteria	Actinobacteria	Actinobacteria (class)	Actinomycetales	Pseudonocardiaceae	Kibdelosporangium	9
Bacteria	Tenericutes	Mollicutes	Entomoplasmatales	Entomoplasmataceae	Mesoplasma	9
Bacteria	Firmicutes	Clostridia	Thermoanaerobacterales	Thermoanaerobacteraceae	Moorella	9
Bacteria	Firmicutes	Bacilli	Bacillales	Bacillaceae	Oceanobacillus	9
Bacteria	Proteobacteria	Gammaproteobacteria	Enterobacteriales	Enterobacteriaceae	Pantoea	9
Bacteria	Actinobacteria	Actinobacteria (class)	Actinomycetales	Micrococcaceae	Renibacterium	9
Bacteria	Firmicutes	Bacilli	Bacillales	Planococcaceae	Viridibacillus	9
Bacteria	Proteobacteria	Alphaproteobacteria	Rhodospirillales	Acetobacteraceae	Acetobacter	8
Bacteria	Proteobacteria	Gammaproteobacteria	Aeromonadales	Succinivibrionaceae	Anaerobiospirillum	8
Bacteria	Firmicutes	Clostridia	Thermoanaerobacterales	Thermoanaerobacterales Family III. Incertae Sedis	Caldicellulosiruptor	8
Bacteria	Verrucomicrobia	Spartobacteria	unclassified (derived from Spartobacteria)	unclassified (derived from Spartobacteria)	Chthoniobacter	8
Bacteria	Firmicutes	Bacilli	Lactobacillales	Streptococcaceae	Lactococcus	8
Bacteria	Firmicutes	Bacilli	Lactobacillales	Leuconostocaceae	Leuconostoc	8
Bacteria	Firmicutes	Clostridia	Clostridiales	Peptostreptococcaceae	Peptostreptococcus	8
Bacteria	Planctomycetes	Planctomycetacia	Planctomycetales	Planctomycetaceae	Pirellula	8
Bacteria	Firmicutes	Clostridia	Clostridiales	Eubacteriaceae	Acetobacterium	7
Bacteria	Acidobacteria	Acidobacteria (class)	Acidobacteriales	Acidobacteriaceae	Acidobacterium	7
Bacteria	Actinobacteria	Actinobacteria (class)	Actinomycetales	Actinomycetaceae	Actinobaculum	7
Bacteria	Firmicutes	Clostridia	Clostridiales	Clostridiales Family XIV. Incertae Sedis	Anaerobranca	7
Bacteria	Proteobacteria	Alphaproteobacteria	Rickettsiales	Anaplasmataceae	Anaplasma	7
Bacteria	Proteobacteria	Epsilonproteobacteria	Campylobacterales	Campylobacteraceae	Arcobacter	7
Bacteria	Spirochaetes	Spirochaetes (class)	Spirochaetales	Spirochaetaceae	Borrelia	7
Bacteria	Proteobacteria	Alphaproteobacteria	Caulobacterales	Caulobacteraceae	Brevundimonas	7
Bacteria	Actinobacteria	Actinobacteria (class)	Actinomycetales	Nocardioidaceae	Pimelobacter	7
Bacteria	Firmicutes	Clostridia	Thermoanaerobacterales	Thermoanaerobacteraceae	Thermacetogenium	7
Bacteria	Firmicutes	Clostridia	Thermoanaerobacterales	Thermoanaerobacteraceae	Thermoanaerobacter	7
Bacteria	Actinobacteria	Actinobacteria (class)	Bifidobacteriales	unclassified (derived from Bifidobacteriales)	Turicella	7
Bacteria	Proteobacteria	Gammaproteobacteria	Oceanospirillales	unclassified (derived from Oceanospirillales)	unclassified (derived from Oceanospirillales)	7
Bacteria	Verrucomicrobia	Verrucomicrobiae	Verrucomicrobiales	unclassified (derived from Verrucomicrobiales)	unclassified (derived from Verrucomicrobiales)	7
Bacteria	Actinobacteria	Actinobacteria (class)	Actinomycetales	Acidothermaceae	Acidothermus	6
Bacteria	Proteobacteria	Alphaproteobacteria	Rhizobiales	Bradyrhizobiaceae	Afipia	6
Bacteria	Proteobacteria	Betaproteobacteria	Burkholderiales	Alcaligenaceae	Alcaligenes	6
Bacteria	Tenericutes	Mollicutes	Anaeroplasmatales	Anaeroplasmataceae	Anaeroplasma	6
Bacteria	Actinobacteria	Actinobacteria (class)	Actinomycetales	Glycomycetaceae	Glycomyces	6
Bacteria	Chlamydiae	Chlamydiae (class)	Chlamydiales	Parachlamydiaceae	Parachlamydia	6
Bacteria	Firmicutes	Bacilli	Lactobacillales	Lactobacillaceae	Paralactobacillus	6
Bacteria	Bacteroidetes	Flavobacteria	Flavobacteriales	Flavobacteriaceae	Psychroflexus	6
Bacteria	Firmicutes	Clostridia	Clostridiales	Clostridiales Family XI. Incertae Sedis	Soehngenia	6
Bacteria	Spirochaetes	Spirochaetes (class)	Spirochaetales	Spirochaetaceae	Spirochaeta	6
Bacteria	Firmicutes	Clostridia	Clostridiales	Clostridiales Family XI. Incertae Sedis	Sporanaerobacter	6
Bacteria	Actinobacteria	Actinobacteria (class)	Actinomycetales	Streptomycetaceae	Streptacidiphilus	6
Bacteria	Verrucomicrobia	Opitutae	unclassified (derived from Opitutae)	Opitutaceae	unclassified (derived from Opitutaceae)	6
Bacteria	Proteobacteria	Betaproteobacteria	Rhodocyclales	Rhodocyclaceae	unclassified (derived from Rhodocyclaceae)	6
Bacteria	Firmicutes	Bacilli	Bacillales	Planococcaceae	Ureibacillus	6
Bacteria	Firmicutes	Bacilli	Bacillales	Alicyclobacillaceae	Alicyclobacillus	5
Bacteria	Proteobacteria	Alphaproteobacteria	Caulobacterales	Caulobacteraceae	Asticcacaulis	5
Bacteria	Firmicutes	Bacilli	Bacillales	unclassified (derived from Bacillales)	Exiguobacterium	5
Bacteria	Proteobacteria	Alphaproteobacteria	Rhodospirillales	Acetobacteraceae	Gluconacetobacter	5
Bacteria	Spirochaetes	Spirochaetes (class)	Spirochaetales	Leptospiraceae	Leptospira	5
Bacteria	Firmicutes	Bacilli	Lactobacillales	Enterococcaceae	Melissococcus	5
Bacteria	Nitrospirae	Nitrospira (class)	Nitrospirales	Nitrospiraceae	Nitrospira	5
Bacteria	Proteobacteria	Betaproteobacteria	Burkholderiales	Alcaligenaceae	Oligella	5
Bacteria	Proteobacteria	Alphaproteobacteria	Rhodobacterales	Rhodobacteraceae	Paracoccus	5
Bacteria	Firmicutes	Clostridia	Clostridiales	Peptococcaceae	Peptococcus	5
Bacteria	Cyanobacteria	unclassified (derived from Cyanobacteria)	Oscillatoriales	unclassified (derived from Oscillatoriales)	Phormidium	5
Bacteria	Actinobacteria	Actinobacteria (class)	Actinomycetales	Micromonosporaceae	Salinispora	5
Bacteria	Firmicutes	Clostridia	Clostridiales	Clostridiaceae	Sarcina	5
Bacteria	Firmicutes	Clostridia	Clostridiales	Syntrophomonadaceae	Syntrophomonas	5
Bacteria	Firmicutes	Bacilli	Bacillales	Thermoactinomycetaceae	Thermoactinomyces	5
Bacteria	Firmicutes	Bacilli	Bacillales	Paenibacillaceae	Thermobacillus	5
Bacteria	Firmicutes	Bacilli	Bacillales	Thermoactinomycetaceae	Thermoflavimicrobium	5
Bacteria	Synergistetes	unclassified (derived from Synergistetes)	unclassified (derived from Synergistetes)	unclassified (derived from Synergistetes)	unclassified (derived from Synergistetes)	5
Bacteria	Firmicutes	Bacilli	Bacillales	Listeriaceae	Brochothrix	4
Bacteria	Proteobacteria	Betaproteobacteria	Burkholderiales	Burkholderiaceae	Cupriavidus	4
Bacteria	Firmicutes	Bacilli	Bacillales	Thermoactinomycetaceae	Laceyella	4
Bacteria	Nitrospirae	Nitrospira (class)	Nitrospirales	Nitrospiraceae	Leptospirillum	4
Bacteria	Proteobacteria	Betaproteobacteria	Burkholderiales	unclassified (derived from Burkholderiales)	Leptothrix	4
Bacteria	Firmicutes	Bacilli	Bacillales	Bacillaceae	Marinococcus	4
Bacteria	Cyanobacteria	unclassified (derived from Cyanobacteria)	Prochlorales	Prochlorococcaceae	Prochlorococcus	4
Bacteria	Proteobacteria	Gammaproteobacteria	Enterobacteriales	Enterobacteriaceae	Proteus	4
Bacteria	Proteobacteria	Alphaproteobacteria	Rhodobacterales	Rhodobacteraceae	Rhodovulum	4
Bacteria	Firmicutes	Clostridia	Thermoanaerobacterales	Thermoanaerobacterales Family III. Incertae Sedis	Thermoanaerobacterium	4
Bacteria	Actinobacteria	Actinobacteria (class)	Actinomycetales	Tsukamurellaceae	Tsukamurella	4
Bacteria	Proteobacteria	Betaproteobacteria	Burkholderiales	Comamonadaceae	unclassified (derived from Comamonadaceae)	4
Bacteria	Cyanobacteria	unclassified (derived from Cyanobacteria)	unclassified (derived from Cyanobacteria)	unclassified (derived from Cyanobacteria)	unclassified (derived from Cyanobacteria)	4
Bacteria	Proteobacteria	Betaproteobacteria	Nitrosomonadales	Nitrosomonadaceae	unclassified (derived from Nitrosomonadaceae)	4
Bacteria	Proteobacteria	Betaproteobacteria	Burkholderiales	Alcaligenaceae	Achromobacter	3
Bacteria	Actinobacteria	Actinobacteria (class)	Acidimicrobiales	Acidimicrobiaceae	Acidithiomicrobium	3
Bacteria	Proteobacteria	Alphaproteobacteria	Rhizobiales	Rhizobiaceae	Agrobacterium	3
Bacteria	Cyanobacteria	unclassified (derived from Cyanobacteria)	Oscillatoriales	unclassified (derived from Oscillatoriales)	Arthrospira	3
Bacteria	Proteobacteria	Alphaproteobacteria	Rhodospirillales	Rhodospirillaceae	Azospirillum	3
Bacteria	Proteobacteria	Deltaproteobacteria	Bdellovibrionales	Bacteriovoracaceae	Bacteriovorax	3
Bacteria	Proteobacteria	Gammaproteobacteria	Thiotrichales	Thiotrichaceae	Beggiatoa	3
Bacteria	Proteobacteria	Deltaproteobacteria	Myxococcales	Myxococcaceae	Corallococcus	3
Bacteria	Cyanobacteria	unclassified (derived from Cyanobacteria)	Chroococcales	unclassified (derived from Chroococcales)	Cyanothece	3
Bacteria	Proteobacteria	Deltaproteobacteria	Desulfovibrionales	Desulfohalobiaceae	Desulfonatronovibrio	3
Bacteria	Actinobacteria	Actinobacteria (class)	Coriobacteriales	Coriobacteriaceae	Eggerthella	3
Bacteria	Cyanobacteria	unclassified (derived from Cyanobacteria)	Stigonematales	unclassified (derived from Stigonematales)	Fischerella	3
Bacteria	Actinobacteria	Actinobacteria (class)	Actinomycetales	Streptomycetaceae	Kitasatospora	3
Bacteria	Actinobacteria	Actinobacteria (class)	Actinomycetales	Pseudonocardiaceae	Kutzneria	3
Bacteria	Proteobacteria	Gammaproteobacteria	Pasteurellales	Pasteurellaceae	Lonepinella	3
Bacteria	Cyanobacteria	unclassified (derived from Cyanobacteria)	Oscillatoriales	unclassified (derived from Oscillatoriales)	Lyngbya	3
Bacteria	Cyanobacteria	unclassified (derived from Cyanobacteria)	Chroococcales	unclassified (derived from Chroococcales)	Microcystis	3
Bacteria	Actinobacteria	Actinobacteria (class)	Actinomycetales	Streptosporangiaceae	Microtetraspora	3
Bacteria	Proteobacteria	Deltaproteobacteria	Myxococcales	Myxococcaceae	Myxococcus	3
Bacteria	Cyanobacteria	unclassified (derived from Cyanobacteria)	Oscillatoriales	unclassified (derived from Oscillatoriales)	Oscillatoria	3
Bacteria	Chloroflexi	Chloroflexi (class)	Chloroflexales	Oscillochloridaceae	Oscillochloris	3
Bacteria	Firmicutes	Bacilli	Lactobacillales	Lactobacillaceae	Pediococcus	3
Bacteria	Proteobacteria	Alphaproteobacteria	Caulobacterales	Caulobacteraceae	Phenylobacterium	3
Bacteria	Actinobacteria	Actinobacteria (class)	Actinomycetales	Streptosporangiaceae	Planomonospora	3
Bacteria	Bacteroidetes	Flavobacteria	Flavobacteriales	Flavobacteriaceae	Polaribacter	3
Bacteria	Proteobacteria	Alphaproteobacteria	Rhizobiales	Rhizobiaceae	Rhizobium	3
Bacteria	Chloroflexi	Chloroflexi (class)	Chloroflexales	Chloroflexaceae	Roseiflexus	3
Bacteria	Proteobacteria	Gammaproteobacteria	Alteromonadales	Alteromonadaceae	Saccharophagus	3
Bacteria	Actinobacteria	Actinobacteria (class)	Actinomycetales	Actinosynnemataceae	Saccharothrix	3
Bacteria	Actinobacteria	Actinobacteria (class)	Actinomycetales	Segniliparaceae	Segniliparus	3
Bacteria	Actinobacteria	Actinobacteria (class)	Actinomycetales	Thermomonosporaceae	Spirillospora	3
Bacteria	Nitrospirae	Nitrospira (class)	Nitrospirales	Nitrospiraceae	Thermodesulfovibrio	3
Bacteria	Cyanobacteria	unclassified (derived from Cyanobacteria)	Oscillatoriales	unclassified (derived from Oscillatoriales)	Trichodesmium	3
Bacteria	Cyanobacteria	unclassified (derived from Cyanobacteria)	Nostocales	Nostocaceae	Trichormus	3
Bacteria	Proteobacteria	Epsilonproteobacteria	Campylobacterales	Campylobacteraceae	unclassified (derived from Campylobacteraceae)	3
Bacteria	Planctomycetes	Planctomycetacia	Planctomycetales	Planctomycetaceae	unclassified (derived from Planctomycetaceae)	3
Bacteria	Proteobacteria	Alphaproteobacteria	Sphingomonadales	Sphingomonadaceae	unclassified (derived from Sphingomonadaceae)	3
Bacteria	Firmicutes	Clostridia	Thermoanaerobacterales	unclassified (derived from Thermoanaerobacterales)	unclassified (derived from Thermoanaerobacterales)	3
Bacteria	Firmicutes	Bacilli	Bacillales	unclassified (derived from Bacillales)	Alkalilactibacillus	2
Bacteria	Cyanobacteria	unclassified (derived from Cyanobacteria)	Nostocales	Nostocaceae	Anabaena	2
Bacteria	Firmicutes	Bacilli	Bacillales	Bacillaceae	Anoxybacillus	2
Bacteria	Proteobacteria	Alphaproteobacteria	Rhizobiales	Bartonellaceae	Bartonella	2
Bacteria	Proteobacteria	Betaproteobacteria	Neisseriales	Neisseriaceae	Bergeriella	2
Bacteria	Proteobacteria	Betaproteobacteria	Burkholderiales	Alcaligenaceae	Bordetella	2
Bacteria	Proteobacteria	Alphaproteobacteria	Rickettsiales	Anaplasmataceae	Candidatus Neoehrlichia	2
Bacteria	Chlamydiae	Chlamydiae (class)	Chlamydiales	Chlamydiaceae	Chlamydophila	2
Bacteria	Proteobacteria	Deltaproteobacteria	Desulfobacterales	Desulfobacteraceae	Desulfofaba	2
Bacteria	Proteobacteria	Alphaproteobacteria	Rickettsiales	Anaplasmataceae	Ehrlichia	2
Bacteria	Actinobacteria	Actinobacteria (class)	Bifidobacteriales	Bifidobacteriaceae	Gardnerella	2
Bacteria	Cyanobacteria	unclassified (derived from Cyanobacteria)	Oscillatoriales	unclassified (derived from Oscillatoriales)	Geitlerinema	2
Bacteria	Proteobacteria	Alphaproteobacteria	Rhodospirillales	Acetobacteraceae	Gluconobacter	2
Bacteria	Cyanobacteria	unclassified (derived from Cyanobacteria)	Stigonematales	unclassified (derived from Stigonematales)	Hapalosiphon	2
Bacteria	Firmicutes	Clostridia	Clostridiales	Heliobacteriaceae	Heliorestis	2
Bacteria	Proteobacteria	Deltaproteobacteria	Desulfovibrionales	Desulfovibrionaceae	Lawsonia	2
Bacteria	Cyanobacteria	unclassified (derived from Cyanobacteria)	Oscillatoriales	unclassified (derived from Oscillatoriales)	Leptolyngbya	2
Bacteria	Spirochaetes	Spirochaetes (class)	Spirochaetales	Leptospiraceae	Leptonema	2
Bacteria	Proteobacteria	Alphaproteobacteria	Rhizobiales	Methylocystaceae	Methylocystis	2
Bacteria	Cyanobacteria	unclassified (derived from Cyanobacteria)	Oscillatoriales	unclassified (derived from Oscillatoriales)	Microcoleus	2
Bacteria	Proteobacteria	Epsilonproteobacteria	unclassified (derived from Epsilonproteobacteria)	unclassified (derived from Epsilonproteobacteria)	Nitratiruptor	2
Bacteria	Proteobacteria	Alphaproteobacteria	Rhizobiales	Bradyrhizobiaceae	Nitrobacter	2
Bacteria	Proteobacteria	Gammaproteobacteria	Oceanospirillales	Oceanospirillaceae	Oleispira	2
Bacteria	Aquificae	Aquificae (class)	Aquificales	Hydrogenothermaceae	Persephonella	2
Bacteria	Proteobacteria	Gammaproteobacteria	Pasteurellales	Pasteurellaceae	Phocoenobacter	2
Bacteria	Cyanobacteria	unclassified (derived from Cyanobacteria)	Oscillatoriales	unclassified (derived from Oscillatoriales)	Planktothrix	2
Bacteria	Cyanobacteria	unclassified (derived from Cyanobacteria)	Pleurocapsales	unclassified (derived from Pleurocapsales)	Pleurocapsa	2
Bacteria	Verrucomicrobia	Verrucomicrobiae	Verrucomicrobiales	Verrucomicrobiaceae	Prosthecobacter	2
Bacteria	Proteobacteria	Betaproteobacteria	Burkholderiales	Burkholderiaceae	Ralstonia	2
Bacteria	Proteobacteria	Alphaproteobacteria	Rhodobacterales	Rhodobacteraceae	Rhodobacter	2
Bacteria	Proteobacteria	Alphaproteobacteria	Rickettsiales	Rickettsiaceae	Rickettsia	2
Bacteria	Chlamydiae	Chlamydiae (class)	Chlamydiales	Simkaniaceae	Simkania	2
Bacteria	Actinobacteria	Actinobacteria (class)	Actinomycetales	Gordoniaceae	Skermania	2
Bacteria	Firmicutes	Bacilli	Bacillales	Bacillaceae	Terribacillus	2
Bacteria	Actinobacteria	Actinobacteria (class)	Actinomycetales	Nocardiopsaceae	Thermobifida	2
Bacteria	Actinobacteria	Actinobacteria (class)	Actinomycetales	Pseudonocardiaceae	Thermocrispum	2
Bacteria	Proteobacteria	Deltaproteobacteria	Desulfobacterales	Desulfobacteraceae	unclassified (derived from Desulfobacteraceae)	2
Bacteria	Proteobacteria	Betaproteobacteria	Neisseriales	Neisseriaceae	Vitreoscilla	2
Bacteria	Actinobacteria	Actinobacteria (class)	Actinomycetales	Williamsiaceae	Williamsia	2
Bacteria	Proteobacteria	Betaproteobacteria	Burkholderiales	Comamonadaceae	Acidovorax	1
Bacteria	Actinobacteria	Actinobacteria (class)	Actinomycetales	Actinosynnemataceae	Actinokineospora	1
Bacteria	Actinobacteria	Actinobacteria (class)	Bifidobacteriales	Bifidobacteriaceae	Alloscardovia	1
Bacteria	Proteobacteria	Alphaproteobacteria	Rhizobiales	Hyphomicrobiaceae	Angulomicrobium	1
Bacteria	Proteobacteria	Betaproteobacteria	Rhodocyclales	Rhodocyclaceae	Azoarcus	1
Bacteria	Proteobacteria	Deltaproteobacteria	Bdellovibrionales	Bdellovibrionaceae	Bdellovibrio	1
Bacteria	Proteobacteria	Alphaproteobacteria	Rhizobiales	Bradyrhizobiaceae	Bosea	1
Bacteria	Cyanobacteria	unclassified (derived from Cyanobacteria)	Nostocales	Scytonemataceae	Brasilonema	1
Bacteria	Firmicutes	Clostridia	Thermoanaerobacterales	Thermoanaerobacteraceae	Caldanaerobacter	1
Bacteria	Cyanobacteria	unclassified (derived from Cyanobacteria)	Nostocales	Rivulariaceae	Calothrix	1
Bacteria	Proteobacteria	Alphaproteobacteria	Caulobacterales	Caulobacteraceae	Caulobacter	1
Bacteria	Proteobacteria	Gammaproteobacteria	Pasteurellales	Pasteurellaceae	Chelonobacter	1
Bacteria	Chloroflexi	Chloroflexi (class)	Chloroflexales	Chloroflexaceae	Chloroflexus	1
Bacteria	Proteobacteria	Betaproteobacteria	Neisseriales	Neisseriaceae	Chromobacterium	1
Bacteria	Actinobacteria	Actinobacteria (class)	Coriobacteriales	Coriobacteriaceae	Collinsella	1
Bacteria	Proteobacteria	Betaproteobacteria	Burkholderiales	Comamonadaceae	Comamonas	1
Bacteria	Proteobacteria	Gammaproteobacteria	Legionellales	Coxiellaceae	Coxiella	1
Bacteria	Cyanobacteria	unclassified (derived from Cyanobacteria)	Nostocales	Nostocaceae	Cylindrospermopsis	1
Bacteria	Cyanobacteria	unclassified (derived from Cyanobacteria)	Nostocales	Nostocaceae	Cylindrospermum	1
Bacteria	Proteobacteria	Deltaproteobacteria	Desulfobacterales	Desulfobacteraceae	Desulfocella	1
Bacteria	Proteobacteria	Deltaproteobacteria	Desulfobacterales	Desulfobacteraceae	Desulfococcus	1
Bacteria	Proteobacteria	Deltaproteobacteria	Desulfobacterales	Desulfobacteraceae	Desulfofrigus	1
Bacteria	Proteobacteria	Deltaproteobacteria	Desulfovibrionales	Desulfonatronumaceae	Desulfonatronum	1
Bacteria	Proteobacteria	Deltaproteobacteria	Desulfovibrionales	Desulfohalobiaceae	Desulfonauticus	1
Bacteria	Firmicutes	Clostridia	Clostridiales	Peptococcaceae	Desulfonispora	1
Bacteria	Proteobacteria	Deltaproteobacteria	Desulfobacterales	Desulfobulbaceae	Desulfotalea	1
Bacteria	Proteobacteria	Deltaproteobacteria	Desulfuromonadales	Desulfuromonadaceae	Desulfuromonas	1
Bacteria	Proteobacteria	Gammaproteobacteria	Cardiobacteriales	Cardiobacteriaceae	Dichelobacter	1
Bacteria	Proteobacteria	Alphaproteobacteria	Rhizobiales	Rhizobiaceae	Ensifer	1
Bacteria	Proteobacteria	Alphaproteobacteria	Sphingomonadales	Erythrobacteraceae	Erythrobacter	1
Bacteria	Firmicutes	Bacilli	Lactobacillales	Leuconostocaceae	Fructobacillus	1
Bacteria	Firmicutes	Clostridia	Halanaerobiales	Halanaerobiaceae	Halanaerobium	1
Bacteria	Proteobacteria	Gammaproteobacteria	Oceanospirillales	Halomonadaceae	Halomonas	1
Bacteria	Cyanobacteria	unclassified (derived from Cyanobacteria)	Chroococcales	unclassified (derived from Chroococcales)	Halothece	1
Bacteria	Firmicutes	Clostridia	Halanaerobiales	Halanaerobiaceae	Halothermothrix	1
Bacteria	Proteobacteria	Gammaproteobacteria	Chromatiales	Halothiobacillaceae	Halothiobacillus	1
Bacteria	Proteobacteria	Alphaproteobacteria	Rhizobiales	Hyphomicrobiaceae	Hyphomicrobium	1
Bacteria	Proteobacteria	Gammaproteobacteria	Legionellales	Legionellaceae	Legionella	1
Bacteria	Proteobacteria	Deltaproteobacteria	Desulfuromonadales	Pelobacteraceae	Malonomonas	1
Bacteria	Proteobacteria	Gammaproteobacteria	Chromatiales	Chromatiaceae	Marichromatium	1
Bacteria	Proteobacteria	Betaproteobacteria	Burkholderiales	Oxalobacteraceae	Massilia	1
Bacteria	Proteobacteria	Alphaproteobacteria	Rhizobiales	Phyllobacteriaceae	Mesorhizobium	1
Bacteria	Proteobacteria	Gammaproteobacteria	Methylococcales	Methylococcaceae	Methylococcus	1
Bacteria	Proteobacteria	Epsilonproteobacteria	Nautiliales	Nautiliaceae	Nautilia	1
Bacteria	Cyanobacteria	unclassified (derived from Cyanobacteria)	Nostocales	Nostocaceae	Nodularia	1
Bacteria	Cyanobacteria	unclassified (derived from Cyanobacteria)	Nostocales	Nostocaceae	Nostoc	1
Bacteria	Proteobacteria	Alphaproteobacteria	Sphingomonadales	Sphingomonadaceae	Novosphingobium	1
Bacteria	Proteobacteria	Betaproteobacteria	Burkholderiales	Oxalobacteraceae	Oxalobacter	1
Bacteria	Proteobacteria	Betaproteobacteria	Burkholderiales	Alcaligenaceae	Pelistega	1
Bacteria	Proteobacteria	Deltaproteobacteria	Desulfuromonadales	Pelobacteraceae	Pelobacter	1
Bacteria	Actinobacteria	Actinobacteria (class)	Actinomycetales	Streptosporangiaceae	Planobispora	1
Bacteria	Proteobacteria	Alphaproteobacteria	Sphingomonadales	Erythrobacteraceae	Porphyrobacter	1
Bacteria	Cyanobacteria	unclassified (derived from Cyanobacteria)	Prochlorales	Prochlorotrichaceae	Prochlorothrix	1
Bacteria	Proteobacteria	Alphaproteobacteria	Rhodobacterales	Rhodobacteraceae	Pseudorhodobacter	1
Bacteria	Proteobacteria	Gammaproteobacteria	Alteromonadales	Psychromonadaceae	Psychromonas	1
Bacteria	Proteobacteria	Alphaproteobacteria	Rhizobiales	Bradyrhizobiaceae	Rhodopseudomonas	1
Bacteria	Proteobacteria	Gammaproteobacteria	unclassified (derived from Gammaproteobacteria)	unclassified (derived from Gammaproteobacteria)	Solimonas	1
Bacteria	Proteobacteria	Betaproteobacteria	Burkholderiales	unclassified (derived from Burkholderiales)	Sphaerotilus	1
Bacteria	Proteobacteria	Alphaproteobacteria	Sphingomonadales	Sphingomonadaceae	Sphingobium	1
Bacteria	Proteobacteria	Alphaproteobacteria	Sphingomonadales	Sphingomonadaceae	Sphingosinicella	1
Bacteria	Bacteroidetes	Cytophagia	Cytophagales	Cytophagaceae	Sporocytophaga	1
Bacteria	Firmicutes	Bacilli	Bacillales	Sporolactobacillaceae	Sporolactobacillus	1
Bacteria	Proteobacteria	Gammaproteobacteria	Xanthomonadales	Xanthomonadaceae	Stenotrophomonas	1
Bacteria	Proteobacteria	Gammaproteobacteria	Oceanospirillales	Oceanospirillaceae	Thalassolituus	1
Bacteria	Actinobacteria	Actinobacteria (class)	Actinomycetales	Pseudonocardiaceae	Thermobispora	1
Bacteria	Firmicutes	Clostridia	Thermoanaerobacterales	Thermodesulfobiaceae	Thermodesulfobium	1
Bacteria	Actinobacteria	Actinobacteria (class)	Actinomycetales	Thermomonosporaceae	Thermomonospora	1
Bacteria	Proteobacteria	Gammaproteobacteria	Chromatiales	Chromatiaceae	Thiococcus	1
Bacteria	Proteobacteria	Gammaproteobacteria	unclassified (derived from Gammaproteobacteria)	unclassified (derived from Gammaproteobacteria)	Thiohalorhabdus	1
Bacteria	Proteobacteria	Gammaproteobacteria	Chromatiales	Ectothiorhodospiraceae	Thiorhodospira	1
Bacteria	Proteobacteria	Gammaproteobacteria	Thiotrichales	Thiotrichaceae	Thiothrix	1
Bacteria	Proteobacteria	Deltaproteobacteria	Desulfuromonadales	unclassified (derived from Desulfuromonadales)	unclassified (derived from Desulfuromonadales)	1
Bacteria	Proteobacteria	Alphaproteobacteria	Rhodobacterales	Rhodobacteraceae	unclassified (derived from Rhodobacteraceae)	1
Bacteria	Proteobacteria	Alphaproteobacteria	Rhodobacterales	unclassified (derived from Rhodobacterales)	unclassified (derived from Rhodobacterales)	1
Bacteria	Proteobacteria	Gammaproteobacteria	Salinisphaerales	Salinisphaeraceae	unclassified (derived from Salinisphaeraceae)	1
Bacteria	Verrucomicrobia	unclassified (derived from Verrucomicrobia)	unclassified (derived from Verrucomicrobia)	unclassified (derived from Verrucomicrobia)	unclassified (derived from Verrucomicrobia)	1
Bacteria	Actinobacteria	Actinobacteria (class)	Actinomycetales	Micromonosporaceae	Verrucosispora	1
Bacteria	Proteobacteria	Gammaproteobacteria	Enterobacteriales	Enterobacteriaceae	Xenorhabdus	1
