# Supplementary material for: Classification of 16S rRNA reads is improved using a niche-specific database constructed by near-full length sequencing
Source: PLoS One. 2020 Jul 13;15(7):e0235498. doi: 10.1371/journal.pone.0235498 (PMC7357769; doi:10.1371/journal.pone.0235498)
Supplement: S3 File — (XLSX) [file pone.0235498.s003.xlsx]

## Sheet: All Phyla
GG					Silva					URT
	23586	23594	23575			23586	23594	23575			23586	23594	23575
Tenericutes	0.057018	0.336811	0.0204262		D_1__Firmicutes	0.49213	0.158224	0.0648204		Unassigned	0.000227483	0.00210622	0.00343527
Actinobacteria	0.0462021	0.316627	0.465015		D_1__Bacteroidetes	0.270432	0.110748	0.251228		p__Acidobacteria	0.00420738	0.000988078	0.0151555
Firmicutes	0.488488	0.159345	0.0634927		D_1__Proteobacteria	0.06044	0.0223256	0.100917		p__Actinobacteria	0.0466277	0.315558	0.473223
Bacteroidetes	0.266512	0.110273	0.24367		D_1__Tenericutes	0.0578692	0.337465	0.0205926		p__Armatimonadetes	3.82682e-05	2.30761e-05	4.71466e-05
Unassigned;Other	0.0450267	0.0380224	0.043462		D_1__Actinobacteria	0.0474023	0.32189	0.481747		p__BRC1	0.000195593	7.55219e-05	0.000450035
Proteobacteria	0.0600699	0.0225449	0.0990268		Unassigned;Other	0.0447653	0.0364678	0.0417702		p__Bacteroidetes	0.268547	0.110012	0.250209
Chloroflexi	0.00660295	0.0051516	0.0138886		D_1__Chloroflexi	0.0066588	0.00515677	0.0142377		p__Chlorobi	8.50405e-06	3.35653e-05	0
Verrucomicrobia	0.00978482	0.00351414	0.0266218		D_1__Lentisphaerae	0.00440857	0.0007451	0.000143555		p__Chloroflexi	0.00594221	0.00464669	0.012991
TM7	0.00165795	0.0017447	0.00167455		D_1__Acidobacteria	0.00409657	0.000995571	0.0149576		p__Elusimicrobia	0.00035717	7.97175e-05	0
Acidobacteria	0.00344788	0.00127037	0.000976303		D_1__Saccharibacteria	0.0033465	0.00125236	0.000979174		p__FBP	6.59064e-05	7.97175e-05	0.000102865
Gemmatimonadetes	0.00422118	0.00100846	0.0148526		D_1__Gemmatimonadetes	0.00183993	0.000846131	0.00313036		p__Fibrobacteres	0.000199845	5.66414e-05	0.000126439
Lentisphaerae	0.0018188	0.000847601	0.00311634		D_1__Verrucomicrobia	0.00165829	0.00174909	0.00170123		p__Firmicutes	0.491183	0.15821	0.0648887
Planctomycetes	0.00439028	0.000734175	0.000138001		D_1__Spirochaetae	0.00138476	0.000465161	4.28522e-06		p__Fusobacteria	0.000633552	0.00012587	0.000135011
Thermi	0.00132183	0.000565067	0.0022492		D_1__Planctomycetes	0.00131424	0.000559877	0.00227117		p__Gemmatimonadetes	0.0017901	0.000855915	0.00309453
Spirochaetes	9.69202e-05	0.000521759	0.000257464		D_1__Fusobacteria	0.00065605	0.000124183	0.00013927		p__LD1	2.12601e-05	0	0
Fusobacteria	0.0013507	0.000459891	4.11942e-06		D_1__Elusimicrobia	0.0003526	7.99825e-05	0		p__Lentisphaerae	0.00441786	0.000734241	0.00014144
BRC1	0.00065782	0.000127862	0.000138001		D_1__Fibrobacteres	0.000203012	5.89345e-05	0.000143555		p__Nitrospirae	8.29145e-05	2.09783e-05	3.21454e-05
Elusimicrobia	0.00019384	8.66162e-05	0.000444898		D_1__BRC1	0.000200875	8.84017e-05	0.000443521		p__Planctomycetes	0.0012501	0.000520262	0.00208516
FBP	0.000356749	8.04293e-05	0		D_1__Armatimonadetes	0.000177369	5.89345e-05	0.000117844		p__Proteobacteria	0.0600344	0.021786	0.0997235
Armatimonadetes	0.00012579	8.04293e-05	0.000135941		D_1__FBP	0.000121807	7.99825e-05	0.000141412		p__SR1	2.76382e-05	0	3.42884e-05
Fibrobacteres	0.000177343	6.3931e-05	0.000115344		D_0__Bacteria;Other	0.000121807	1.68384e-05	0.000102845		p__Spirochaetes	0.00145844	0.000501381	4.28605e-06
Chlorobi	0.000197965	5.77441e-05	0.000150359		D_1__Nitrospirae	0.000113259	2.1048e-05	3.21392e-05		p__TM7	0.00333146	0.0012524	0.000987935
Nitrospirae	4.12426e-05	3.29966e-05	5.56122e-05		D_1__Deinococcus-Thermus	9.61637e-05	0.000521991	0.000263541		p__Tenericutes	0.0579615	0.341361	0.0258277
OD1	0.000111355	2.06229e-05	3.08957e-05		D_1__CPR2	4.48764e-05	0	0		p__Thermi	8.29145e-05	0.000526555	0.00025502
GN02	0	6.18687e-06	0		D_1__Parcubacteria	4.48764e-05	0	6.42784e-06		p__Verrucomicrobia	0.0016349	0.00176428	0.00170799
Kazan-3B-28	5.56776e-05	2.06229e-06	6.17913e-06		D_1__Chlorobi	3.20546e-05	3.36768e-05	5.78505e-05		p__WPS2	8.50405e-06	0	0
LD1	0	0	2.05971e-06		D_1__SR1 (Absconditabacteria)	2.56437e-05	0	3.42818e-05
MVP-21	2.06213e-06	0	0		D_1__WA-aaa01f12	2.13697e-05	0	0
NKB19	2.06213e-05	0	0		D_1__BJ-169	1.06849e-05	0	0
SR1	1.44349e-05	0	0		D_1__Candidatus Berkelbacteria	1.06849e-05	2.1048e-06	0
WPS-2	0	0	1.64777e-05		D_1__Ignavibacteriae	1.06849e-05	0	0
					D_1__RsaHf231	1.06849e-05	0	0
					D_1__Hydrogenedentes	0	0	1.71409e-05
					D_1__Microgenomates	0	2.31528e-05	0

## Sheet: GG Genera
#OTU ID	23586	23594	23575
k__Bacteria;p__Tenericutes;c__Mollicutes;o__Mycoplasmatales;f__Mycoplasmataceae;g__Mycoplasma	0.031066	0.328758	0.0194416
k__Bacteria;p__Actinobacteria;c__Actinobacteria;o__Actinomycetales;f__Microbacteriaceae;g__	0.0196892	0.286254	0.432949
k__Bacteria;p__Firmicutes;c__Clostridia;o__Clostridiales;f__Ruminococcaceae;g__	0.21276	0.0673008	0.00835213
Unassigned	0.0450267	0.0380224	0.043462
k__Bacteria;p__Bacteroidetes;c__[Saprospirae];o__[Saprospirales];f__Chitinophagaceae;g__Flavisolibacter	0.0209245	0.0263519	0.206171
k__Bacteria;p__Bacteroidetes;c__Flavobacteriia;o__Flavobacteriales;f__[Weeksellaceae];g__Chryseobacterium	0.00367266	0.0218273	0.00106899
k__Bacteria;p__Firmicutes;c__Clostridia;o__Clostridiales;f__Lachnospiraceae;g__	0.0690608	0.018509	0.00270646
k__Bacteria;p__Firmicutes;c__Clostridia;o__Clostridiales;f__;g__	0.0583583	0.0176862	0.00221213
k__Bacteria;p__Bacteroidetes;c__Bacteroidia;o__Bacteroidales;f__;g__	0.0428944	0.0105239	0.00152213
k__Bacteria;p__Bacteroidetes;c__Bacteroidia;o__Bacteroidales;f__Bacteroidaceae;g__5-7N15	0.0547558	0.0100887	0.00182078
k__Bacteria;p__Bacteroidetes;c__Bacteroidia;o__Bacteroidales;f__Rikenellaceae;g__	0.0358275	0.0098763	0.000838302
k__Bacteria;p__Firmicutes;c__Clostridia;o__Clostridiales;f__Clostridiaceae;g__	0.022337	0.00928855	0.00431098
k__Bacteria;p__Tenericutes;c__Mollicutes;o__RF39;f__;g__	0.0198006	0.00667151	0.000887735
k__Bacteria;p__Bacteroidetes;c__Bacteroidia;o__Bacteroidales;f__Bacteroidaceae;g__	0.0271005	0.00616418	0.000832123
k__Bacteria;p__Firmicutes;c__Clostridia;o__Clostridiales;f__Ruminococcaceae;g__Oscillospira	0.0190232	0.00600126	0.00128938
k__Bacteria;p__Firmicutes;c__Bacilli;o__Lactobacillales;f__Streptococcaceae;g__Streptococcus	0.00437584	0.00459478	0.0274189
k__Bacteria;p__Actinobacteria;c__Actinobacteria;o__Actinomycetales;f__Microbacteriaceae;Other	0.000332003	0.00430812	0.00693299
k__Bacteria;p__Bacteroidetes;c__[Saprospirae];o__[Saprospirales];f__Chitinophagaceae;g__Sediminibacterium	0.00133214	0.00392866	0.00337793
k__Bacteria;p__Actinobacteria;c__Actinobacteria;o__Actinomycetales;f__Intrasporangiaceae;g__	0.00322311	0.0037513	0.00261583
k__Bacteria;p__Firmicutes;c__Bacilli;o__Lactobacillales;f__Lactobacillaceae;g__Lactobacillus	0.0125171	0.00359457	0.00106075
k__Bacteria;p__Actinobacteria;c__Actinobacteria;o__Actinomycetales;f__Corynebacteriaceae;g__Corynebacterium	0.00381701	0.00337597	0.00221419
k__Bacteria;p__Firmicutes;c__Clostridia;o__Clostridiales;f__Clostridiaceae;g__Clostridium	0.00796395	0.00307075	0.000615854
k__Bacteria;p__Firmicutes;c__Clostridia;o__Clostridiales;f__[Mogibacteriaceae];g__	0.00693701	0.00287071	0.000486092
k__Bacteria;p__Proteobacteria;c__Gammaproteobacteria;o__Pseudomonadales;f__Moraxellaceae;g__Moraxella	0.00833514	0.00274491	0.0396165
k__Bacteria;p__Actinobacteria;c__Actinobacteria;o__Actinomycetales;f__Nocardioidaceae;g__	0.00286636	0.00250774	0.00353034
k__Bacteria;p__Bacteroidetes;c__Bacteroidia;o__Bacteroidales;f__[Paraprevotellaceae];g__CF231	0.00902183	0.00244794	0.000121523
k__Bacteria;p__Chloroflexi;c__Thermomicrobia;o__JG30-KF-CM45;f__;g__	0.00234052	0.00242113	0.00399378
k__Bacteria;p__Bacteroidetes;c__Bacteroidia;o__Bacteroidales;f__RF16;g__	0.0117294	0.00235307	0.000506689
k__Bacteria;p__Actinobacteria;c__Actinobacteria;o__Actinomycetales;f__Mycobacteriaceae;g__Mycobacterium	0.000798045	0.00228502	0.00199586
k__Bacteria;p__Firmicutes;c__Clostridia;o__Clostridiales;f__Lachnospiraceae;g__Dorea	0.00535742	0.00217365	0.000339852
k__Bacteria;p__Firmicutes;c__Erysipelotrichi;o__Erysipelotrichales;f__Erysipelotrichaceae;g__	0.00654521	0.00176532	0.000179195
k__Bacteria;p__Firmicutes;c__Clostridia;o__Clostridiales;f__Lachnospiraceae;g__Coprococcus	0.00391186	0.00172614	0.000138001
k__Bacteria;p__Firmicutes;c__Clostridia;o__Clostridiales;f__Clostridiaceae;g__Proteiniclasticum	0.00273026	0.00161477	0.00147475
k__Bacteria;p__Actinobacteria;c__Actinobacteria;o__Actinomycetales;f__Dietziaceae;g__Dietzia	0.00116304	0.00161271	0.000477853
k__Bacteria;p__Bacteroidetes;c__Bacteroidia;o__Bacteroidales;f__Porphyromonadaceae;g__Paludibacter	0.00476765	0.00158796	0.000105045
k__Bacteria;p__Firmicutes;c__Clostridia;o__Clostridiales;f__Veillonellaceae;g__Phascolarctobacterium	0.00817017	0.00158178	0.000339852
k__Bacteria;p__Actinobacteria;c__Actinobacteria;o__Actinomycetales;f__Micrococcaceae;g__	0.00151979	0.00147041	0.00151389
k__Bacteria;p__Firmicutes;c__Clostridia;o__Clostridiales;f__Ruminococcaceae;g__Ruminococcus	0.00391393	0.00146835	0.000220389
k__Bacteria;p__Bacteroidetes;c__Bacteroidia;o__Bacteroidales;f__[Paraprevotellaceae];g__[Prevotella]	0.00638642	0.0014601	0.000177135
k__Bacteria;p__Proteobacteria;c__Gammaproteobacteria;o__Pasteurellales;f__Pasteurellaceae;g__Aggregatibacter	0.00201264	0.00144979	0.00221625
k__Bacteria;p__Firmicutes;c__Clostridia;o__Clostridiales;f__[Mogibacteriaceae];g__Mogibacterium	0.00523575	0.00131368	0.000111224
k__Bacteria;p__Proteobacteria;c__Alphaproteobacteria;o__Rhizobiales;f__Bradyrhizobiaceae;g__Bradyrhizobium	0.000305196	0.00129512	0.000918631
k__Bacteria;p__Proteobacteria;c__Alphaproteobacteria;o__Rhodospirillales;f__Rhodospirillaceae;g__	0.00206213	0.00126831	0.00620179
k__Bacteria;p__Firmicutes;c__Clostridia;o__Clostridiales;Other;Other	0.00336746	0.00125387	0.000243046
k__Bacteria;p__Bacteroidetes;c__Bacteroidia;o__Bacteroidales;f__[Paraprevotellaceae];Other	0.00361079	0.00120025	0.000109165
k__Bacteria;p__Verrucomicrobia;c__Verrucomicrobiae;o__Verrucomicrobiales;f__Verrucomicrobiaceae;g__Akkermansia	0.000674317	0.00117138	1.23583e-05
k__Bacteria;p__Proteobacteria;c__Gammaproteobacteria;o__Pasteurellales;f__Pasteurellaceae;Other	2.88698e-05	0.0011487	2.67762e-05
k__Bacteria;p__Actinobacteria;c__Coriobacteriia;o__Coriobacteriales;f__Coriobacteriaceae;g__	0.00262097	0.00114045	0.000168896
k__Bacteria;p__Firmicutes;c__Bacilli;o__Bacillales;f__Bacillaceae;g__Bacillus	0.00144762	0.00112807	0.000842422
k__Bacteria;p__Firmicutes;c__Bacilli;o__Turicibacterales;f__Turicibacteraceae;g__Turicibacter	0.00133214	0.00108476	0.000278061
k__Bacteria;p__Proteobacteria;c__Alphaproteobacteria;o__Sphingomonadales;f__Sphingomonadaceae;Other	0.000760927	0.00108064	0.000624092
k__Bacteria;p__Bacteroidetes;c__Bacteroidia;o__Bacteroidales;f__BS11;g__	0.00729376	0.0010662	0.000280121
k__Bacteria;p__Firmicutes;c__Clostridia;o__Clostridiales;f__Clostridiaceae;Other	0.00148886	0.0010229	9.2687e-05
k__Bacteria;p__Firmicutes;c__Clostridia;o__Clostridiales;f__Lachnospiraceae;Other	0.00407271	0.00102083	0.000158598
k__Bacteria;p__Bacteroidetes;c__Bacteroidia;o__Bacteroidales;f__Porphyromonadaceae;g__	0.0046996	0.00101465	3.08957e-05
k__Bacteria;p__Bacteroidetes;c__[Saprospirae];o__[Saprospirales];f__Chitinophagaceae;g__	0.0011981	0.000996086	0.00693093
k__Bacteria;p__Bacteroidetes;c__Bacteroidia;o__Bacteroidales;f__Prevotellaceae;g__Prevotella	0.00392836	0.00095484	3.08957e-05
k__Bacteria;p__Bacteroidetes;c__Bacteroidia;o__Bacteroidales;f__S24-7;g__	0.00360461	0.000907407	3.50151e-05
k__Bacteria;p__TM7;c__TM7-3;o__CW040;f__F16;g__	0.00258179	0.000884722	0.000166837
k__Bacteria;p__Proteobacteria;c__Epsilonproteobacteria;o__Campylobacterales;f__Campylobacteraceae;g__Arcobacter	0.00360048	0.000845539	2.05971e-06
k__Bacteria;p__Proteobacteria;c__Gammaproteobacteria;o__Xanthomonadales;f__Sinobacteraceae;g__	0.000835163	0.000833165	0.00704833
k__Bacteria;p__Actinobacteria;c__Actinobacteria;o__Actinomycetales;f__Propionibacteriaceae;g__Tessaracoccus	0.00107437	0.000831103	4.53136e-05
k__Bacteria;p__Proteobacteria;c__Alphaproteobacteria;o__Rhodobacterales;f__Rhodobacteraceae;g__	0.00140225	0.000831103	0.00130586
k__Bacteria;p__Bacteroidetes;c__Bacteroidia;o__Bacteroidales;f__[Paraprevotellaceae];g__YRC22	0.00223329	0.0007383	0.000102986
k__Bacteria;p__Tenericutes;c__RF3;o__ML615J-28;f__;g__	0.00408096	0.000719739	2.67762e-05
k__Bacteria;p__Proteobacteria;c__Alphaproteobacteria;o__Rhizobiales;f__Rhizobiaceae;g__Agrobacterium	0.000598018	0.000717677	0.00221625
k__Bacteria;p__Lentisphaerae;c__[Lentisphaeria];o__Victivallales;f__Victivallaceae;g__	0.00429542	0.000709428	0.000138001
k__Bacteria;p__Proteobacteria;c__Alphaproteobacteria;o__RF32;f__;g__	0.00249518	0.000703241	7.41496e-05
k__Bacteria;p__Firmicutes;c__Bacilli;o__Bacillales;f__Planococcaceae;g__Solibacillus	0.0017425	0.000701178	0.0014006
k__Bacteria;p__Bacteroidetes;c__Flavobacteriia;o__Flavobacteriales;f__Flavobacteriaceae;g__	0.00239207	0.000661995	0.000584958
k__Bacteria;p__Bacteroidetes;c__Bacteroidia;o__Bacteroidales;f__p-2534-18B5;g__	0.00167651	0.000620749	2.47165e-05
k__Bacteria;p__Firmicutes;c__Clostridia;o__Clostridiales;f__Christensenellaceae;g__	0.00220854	0.000602189	0.000129762
k__Bacteria;p__Proteobacteria;c__Alphaproteobacteria;o__;f__;g__	0.00208894	0.000598064	2.47165e-05
k__Bacteria;p__Proteobacteria;c__Alphaproteobacteria;o__Sphingomonadales;f__Erythrobacteraceae;g__Lutibacterium	0.00209306	0.000598064	0.00408029
k__Bacteria;p__Bacteroidetes;c__Bacteroidia;o__Bacteroidales;f__[Barnesiellaceae];g__	0.00225185	0.000593939	1.85374e-05
k__Bacteria;p__Firmicutes;c__Bacilli;o__Lactobacillales;f__Carnobacteriaceae;g__Trichococcus	0.001062	0.000593939	0.000191553
k__Bacteria;p__Actinobacteria;c__Actinobacteria;o__Actinomycetales;f__Dermabacteraceae;g__Brachybacterium	0.000738243	0.000589815	0.000302778
k__Bacteria;p__Chloroflexi;c__Anaerolineae;o__Ardenscatenales;f__Ardenscatenaceae;g__Ardenscatena	0.000476353	0.000575379	0.00242428
k__Bacteria;p__Firmicutes;c__Bacilli;o__Bacillales;f__Staphylococcaceae;g__Staphylococcus	0.000299009	0.000571254	0.000265703
k__Bacteria;p__Firmicutes;c__Bacilli;o__Bacillales;f__Planococcaceae;g__Planomicrobium	0.000593894	0.000569192	0.000554062
k__Bacteria;p__Actinobacteria;c__Actinobacteria;o__Actinomycetales;Other;Other	0.000886717	0.00056713	0.000828004
k__Bacteria;p__Actinobacteria;c__Actinobacteria;o__Actinomycetales;f__Microbacteriaceae;g__Microbacterium	0.000389743	0.00055888	0.000278061
k__Bacteria;p__Proteobacteria;c__Betaproteobacteria;o__Burkholderiales;f__Comamonadaceae;g__Comamonas	0.00319012	0.000554756	0.000152419
k__Bacteria;p__Actinobacteria;c__Actinobacteria;o__Actinomycetales;f__Microbacteriaceae;g__Agrococcus	7.62989e-05	0.000548569	0.000811526
k__Bacteria;p__Actinobacteria;c__Actinobacteria;o__Actinomycetales;f__Promicromonosporaceae;Other	0.000364997	0.000548569	0.000335733
k__Bacteria;p__Bacteroidetes;c__Bacteroidia;o__Bacteroidales;f__Bacteroidaceae;g__Bacteroides	0.00283956	0.000536195	3.70748e-05
k__Bacteria;p__Bacteroidetes;c__Flavobacteriia;o__Flavobacteriales;f__[Weeksellaceae];g__	0.0028973	0.000532071	0.00205765
k__Bacteria;p__[Thermi];c__Deinococci;o__Deinococcales;f__Deinococcaceae;g__Deinococcus	4.94912e-05	0.000519697	0.000236867
k__Bacteria;p__Acidobacteria;c__Acidobacteria-6;o__iii1-15;f__;g__	0.00135895	0.000515572	0.00237485
k__Bacteria;p__Chloroflexi;c__Gitt-GS-136;o__;f__;g__	0.000385619	0.00051351	0.000327494
k__Bacteria;p__Firmicutes;c__Erysipelotrichi;o__Erysipelotrichales;f__Erysipelotrichaceae;g__Bulleidia	0.00131564	0.000511448	0.000154478
k__Bacteria;p__Proteobacteria;c__Gammaproteobacteria;o__Xanthomonadales;f__Xanthomonadaceae;g__Luteimonas	0.000919711	0.000501136	0.00035839
k__Bacteria;p__Actinobacteria;c__Actinobacteria;o__Actinomycetales;f__;g__	0.000505222	0.000472264	0.000776511
k__Bacteria;p__Proteobacteria;c__Alphaproteobacteria;o__Rickettsiales;f__mitochondria;Other	0.000327879	0.000455766	0.0013038
k__Bacteria;p__Bacteroidetes;c__Sphingobacteriia;o__Sphingobacteriales;f__Sphingobacteriaceae;g__Sphingobacterium	0.000948581	0.000428956	0.000109165
k__Bacteria;p__Actinobacteria;c__Actinobacteria;o__Actinomycetales;f__Nocardioidaceae;g__Propionicimonas	0.000305196	0.000422769	0.000131822
k__Bacteria;p__Firmicutes;c__Clostridia;o__Clostridiales;f__Lachnospiraceae;g__Anaerostipes	0.000583583	0.000420707	4.94331e-05
k__Bacteria;p__Firmicutes;c__Clostridia;o__Clostridiales;f__Peptococcaceae;g__rc4-4	0.00223329	0.000420707	5.14928e-05
k__Bacteria;p__Spirochaetes;c__Spirochaetes;o__Spirochaetales;f__Spirochaetaceae;g__Treponema	0.00122078	0.000406271	2.05971e-06
k__Bacteria;p__Proteobacteria;c__Betaproteobacteria;o__Burkholderiales;f__Alcaligenaceae;g__Sutterella	0.00412014	0.000391835	0.000308957
k__Bacteria;p__Proteobacteria;c__Gammaproteobacteria;o__Pseudomonadales;f__Moraxellaceae;Other	0.00184973	0.000373274	0.00577749
k__Bacteria;p__Actinobacteria;c__Actinobacteria;o__Actinomycetales;f__Micrococcaceae;g__Kocuria	0.000472228	0.00036915	5.35525e-05
k__Bacteria;p__Bacteroidetes;c__Flavobacteriia;o__Flavobacteriales;f__Flavobacteriaceae;g__Gillisia	0.000711436	0.000356776	8.85676e-05
k__Bacteria;p__Firmicutes;c__Clostridia;o__Clostridiales;f__Lachnospiraceae;g__Butyrivibrio	0.00115892	0.000350589	9.47467e-05
k__Bacteria;p__Actinobacteria;c__Acidimicrobiia;o__Acidimicrobiales;f__;g__	0.000449545	0.000348527	0.000945407
k__Bacteria;p__Actinobacteria;c__Actinobacteria;o__Actinomycetales;f__Propionibacteriaceae;g__	0.000418613	0.000346465	0.00021627
k__Bacteria;p__Proteobacteria;c__Alphaproteobacteria;o__Rhizobiales;f__Rhizobiaceae;g__	4.12426e-05	0.000346465	0.000230688
k__Bacteria;p__Actinobacteria;c__Actinobacteria;o__Actinomycetales;f__Microbacteriaceae;g__Curtobacterium	0.000362935	0.000334091	0.000502569
k__Bacteria;p__Bacteroidetes;c__Cytophagia;o__Cytophagales;f__Cytophagaceae;g__	0.000958891	0.000332029	0.00692681
k__Bacteria;p__Proteobacteria;c__Deltaproteobacteria;o__Desulfovibrionales;f__Desulfovibrionaceae;g__	0.000173219	0.000329966	2.05971e-06
k__Bacteria;p__Firmicutes;c__Clostridia;o__Clostridiales;f__Peptostreptococcaceae;g__	0.00072587	0.000319655	0.000152419
k__Bacteria;p__Bacteroidetes;c__Cytophagia;o__Cytophagales;f__Cyclobacteriaceae;g__	0.000637199	0.000311406	0.000181255
k__Bacteria;p__Proteobacteria;c__Deltaproteobacteria;o__Myxococcales;f__;g__	0.000579459	0.000301094	0.00422447
k__Bacteria;p__Firmicutes;c__Clostridia;o__Clostridiales;f__Lachnospiraceae;g__Blautia	0.00061864	0.000294907	3.50151e-05
k__Bacteria;p__Tenericutes;c__Mollicutes;o__Anaeroplasmatales;f__Anaeroplasmataceae;g__Anaeroplasma	0.000740305	0.000280471	3.50151e-05
k__Bacteria;p__Actinobacteria;c__Actinobacteria;o__Actinomycetales;f__Streptomycetaceae;g__Streptomyces	0.00049285	0.000266035	0.0019938
k__Bacteria;p__Actinobacteria;c__Coriobacteriia;o__Coriobacteriales;f__Coriobacteriaceae;g__Adlercreutzia	0.000129914	0.000261911	2.67762e-05
k__Bacteria;p__Proteobacteria;c__Alphaproteobacteria;o__Rhizobiales;f__Phyllobacteriaceae;g__Mesorhizobium	0.000253642	0.000259848	0.000488152
k__Bacteria;p__Actinobacteria;c__Thermoleophilia;o__Solirubrobacterales;f__Solirubrobacteraceae;g__	0.000146411	0.000255724	0.000226568
k__Bacteria;p__Firmicutes;c__Bacilli;o__Lactobacillales;f__Aerococcaceae;g__	0.000346438	0.000253662	9.68064e-05
k__Bacteria;p__Firmicutes;c__Clostridia;o__Clostridiales;f__[Tissierellaceae];g__	0.000261891	0.000251599	0
k__Bacteria;p__Proteobacteria;c__Alphaproteobacteria;o__Sphingomonadales;f__Sphingomonadaceae;g__Sphingomonas	0.000299009	0.000251599	0.000352211
k__Bacteria;p__Firmicutes;c__Erysipelotrichi;o__Erysipelotrichales;f__Erysipelotrichaceae;g__[Eubacterium]	0.000334065	0.000247475	1.4418e-05
k__Bacteria;p__Firmicutes;c__Bacilli;o__Bacillales;f__Staphylococcaceae;g__Jeotgalicoccus	0.000608329	0.000245412	0.000278061
k__Bacteria;p__Actinobacteria;c__Actinobacteria;o__Actinomycetales;f__Micromonosporaceae;g__	8.66095e-05	0.00024335	0.00021421
k__Bacteria;p__TM7;c__TM7-3;o__;f__;g__	0.000466042	0.00024335	0.000160657
k__Bacteria;p__Gemmatimonadetes;c__Gemm-3;o__;f__;g__	0.000472228	0.000233039	0.00109577
k__Bacteria;p__Verrucomicrobia;c__Verruco-5;o__WCHB1-41;f__RFP12;g__	0.000257767	0.000233039	0
k__Bacteria;p__Actinobacteria;c__Thermoleophilia;o__Solirubrobacterales;f__;g__	0.000505222	0.000226852	0.000292479
k__Bacteria;p__Chloroflexi;c__Thermomicrobia;o__AKYG1722;f__;g__	0.000226835	0.000222727	0.000298658
k__Bacteria;p__Proteobacteria;c__Betaproteobacteria;o__Burkholderiales;f__Comamonadaceae;g__	0.000602143	0.000222727	0.00117815
k__Bacteria;p__Proteobacteria;c__Betaproteobacteria;o__Burkholderiales;Other;Other	4.7429e-05	0.000214478	7.8269e-05
k__Bacteria;p__Planctomycetes;c__Phycisphaerae;o__WD2101;f__;g__	0.000410364	0.000212416	0.000941288
k__Bacteria;p__Chloroflexi;c__Anaerolineae;o__Caldilineales;f__Caldilineaceae;g__	0.00033819	0.000208291	0.00167043
k__Bacteria;p__Firmicutes;c__Bacilli;o__Lactobacillales;f__Enterococcaceae;g__Enterococcus	0.0057286	0.000202104	0.00549119
k__Bacteria;p__Actinobacteria;c__Actinobacteria;o__Actinomycetales;f__Propionibacteriaceae;g__Propionibacterium	7.21746e-05	0.000200042	7.8269e-05
k__Bacteria;p__Proteobacteria;c__Gammaproteobacteria;o__Xanthomonadales;f__Xanthomonadaceae;g__Lysobacter	0.000678441	0.00019798	0.000440778
k__Bacteria;p__Bacteroidetes;c__Cytophagia;o__Cytophagales;f__Cytophagaceae;g__Adhaeribacter	0.000278388	0.000195917	0.00107105
k__Bacteria;p__Chloroflexi;c__Anaerolineae;o__DRC31;f__;g__	0.000299009	0.000185606	0.000228628
k__Bacteria;p__Tenericutes;c__Mollicutes;o__Anaeroplasmatales;f__Anaeroplasmataceae;g__	0.000552651	0.000185606	2.05971e-05
k__Bacteria;p__Bacteroidetes;c__Sphingobacteriia;o__Sphingobacteriales;f__Sphingobacteriaceae;g__	0.000523782	0.000181481	9.2687e-05
k__Bacteria;p__Actinobacteria;c__Acidimicrobiia;o__Acidimicrobiales;f__C111;g__	0.000235083	0.000177357	0.000455196
k__Bacteria;p__Bacteroidetes;c__Flavobacteriia;o__Flavobacteriales;f__Flavobacteriaceae;g__Flavobacterium	0.000620702	0.000177357	0.000753854
k__Bacteria;p__Actinobacteria;c__Actinobacteria;o__Actinomycetales;f__Actinomycetaceae;g__N09	8.24853e-05	0.000173232	1.4418e-05
k__Bacteria;p__Firmicutes;c__Erysipelotrichi;o__Erysipelotrichales;f__Erysipelotrichaceae;g__Coprobacillus	0.000593894	0.000167045	3.70748e-05
k__Bacteria;p__Proteobacteria;c__Epsilonproteobacteria;o__Campylobacterales;f__Campylobacteraceae;g__Campylobacter	0.000940332	0.000167045	8.23884e-06
k__Bacteria;p__Proteobacteria;c__Alphaproteobacteria;o__Sphingomonadales;f__Erythrobacteraceae;g__	0.000307258	0.000164983	0.000383106
k__Bacteria;p__Firmicutes;c__Clostridia;o__Clostridiales;f__Lachnospiraceae;g__[Ruminococcus]	0.000185592	0.000162921	0
k__Bacteria;p__Proteobacteria;c__Alphaproteobacteria;o__Caulobacterales;f__Caulobacteraceae;g__	0.000360873	0.000162921	0.0004243
k__Bacteria;p__Chloroflexi;c__Anaerolineae;o__SBR1031;f__A4b;g__	0.000369122	0.000156734	0.00240986
k__Bacteria;p__Firmicutes;c__Clostridia;o__Clostridiales;f__Ruminococcaceae;Other	0.000257767	0.000156734	6.3851e-05
k__Bacteria;p__Tenericutes;c__Mollicutes;o__Acholeplasmatales;f__Acholeplasmataceae;g__Acholeplasma	0.000639261	0.000154672	0
k__Bacteria;p__Chloroflexi;c__Anaerolineae;o__Anaerolineales;f__Anaerolinaceae;g__Anaerolinea	0.000591832	0.000152609	0.000768272
k__Bacteria;p__Proteobacteria;c__Alphaproteobacteria;o__Rhodospirillales;f__Acetobacteraceae;g__	0.000142287	0.000152609	0.00014418
k__Bacteria;p__Bacteroidetes;c__Cytophagia;o__Cytophagales;f__Flammeovirgaceae;g__	0.000276326	0.000150547	0.000156538
k__Bacteria;p__Bacteroidetes;c__Bacteroidia;o__Bacteroidales;Other;Other	0.000581521	0.000146423	1.23583e-05
k__Bacteria;p__Proteobacteria;c__Alphaproteobacteria;o__Rhizobiales;f__Bradyrhizobiaceae;g__	9.89823e-05	0.000146423	0.000420181
k__Bacteria;p__Proteobacteria;c__Alphaproteobacteria;o__Rhizobiales;f__Hyphomicrobiaceae;g__Devosia	0.000579459	0.00014436	0.00106487
k__Bacteria;p__Proteobacteria;c__Alphaproteobacteria;Other;Other;Other	0.000775362	0.00014436	6.17913e-06
k__Bacteria;p__Firmicutes;c__Bacilli;o__Bacillales;f__Planococcaceae;g__Planococcus	3.0932e-05	0.000142298	1.64777e-05
k__Bacteria;p__Gemmatimonadetes;c__Gemmatimonadetes;o__;f__;g__	0.000397991	0.000142298	0.000626152
k__Bacteria;p__Actinobacteria;c__Actinobacteria;o__Actinomycetales;f__Microbacteriaceae;g__Candidatus Aquiluna	1.23728e-05	0.000140236	0.000238926
k__Bacteria;p__Firmicutes;c__Clostridia;o__Clostridiales;f__Veillonellaceae;g__Veillonella	4.12426e-06	0.000140236	0
k__Bacteria;p__Proteobacteria;c__Alphaproteobacteria;o__Rhizobiales;f__Hyphomicrobiaceae;g__	0.000315506	0.000138173	0.000535525
k__Bacteria;p__Bacteroidetes;c__Cytophagia;o__Cytophagales;f__Cytophagaceae;g__Pontibacter	0.000529968	0.000136111	0.000418121
k__Bacteria;p__Planctomycetes;c__Planctomycetia;o__Pirellulales;f__Pirellulaceae;g__	0.000414489	0.000136111	0.000383106
k__Bacteria;p__Proteobacteria;c__Alphaproteobacteria;o__Sphingomonadales;f__Sphingomonadaceae;g__	0.000187654	0.000136111	0.000173016
k__Bacteria;p__Actinobacteria;c__Actinobacteria;o__Actinomycetales;f__Pseudonocardiaceae;g__Pseudonocardia	0.000253642	0.000129924	0.000677645
k__Bacteria;p__Firmicutes;c__Bacilli;o__Lactobacillales;f__Aerococcaceae;g__Facklamia	0.000383557	0.000129924	4.32539e-05
k__Bacteria;p__Bacteroidetes;c__Sphingobacteriia;o__Sphingobacteriales;f__Sphingobacteriaceae;g__Pedobacter	0.000185592	0.000127862	0.000259524
k__Bacteria;p__Firmicutes;c__Clostridia;o__Clostridiales;f__[Tissierellaceae];g__GW-34	2.06213e-06	0.000123737	0
k__Bacteria;p__Verrucomicrobia;c__Opitutae;o__Opitutales;f__Opitutaceae;g__Opitutus	0.000364997	0.00011755	0.00143768
k__Bacteria;p__Proteobacteria;c__Betaproteobacteria;o__Burkholderiales;f__Oxalobacteraceae;g__	0.000268077	0.000115488	0.000302778
k__Bacteria;p__Proteobacteria;c__Betaproteobacteria;o__Neisseriales;f__Neisseriaceae;g__	0.00734119	0.000113426	0.00604731
k__Bacteria;p__Bacteroidetes;c__Bacteroidia;o__Bacteroidales;f__[Odoribacteraceae];g__Odoribacter	0.000513471	0.000111364	3.50151e-05
k__Bacteria;p__Chloroflexi;c__Ellin6529;o__;f__;g__	5.77397e-05	0.000111364	0.000146239
k__Bacteria;p__Firmicutes;c__Clostridia;o__Clostridiales;f__Dehalobacteriaceae;g__	0.000109293	0.000111364	0
k__Bacteria;p__Acidobacteria;c__iii1-8;o__DS-18;f__;g__	0.000437172	0.000109301	0.000325434
k__Bacteria;p__Firmicutes;c__Bacilli;o__Bacillales;f__[Exiguobacteraceae];g__Exiguobacterium	3.91805e-05	0.000109301	3.50151e-05
k__Bacteria;p__Acidobacteria;c__[Chloracidobacteria];o__RB41;f__Ellin6075;g__	0.00132595	0.000103114	0.0100308
k__Bacteria;p__Actinobacteria;c__Actinobacteria;o__Actinomycetales;f__Intrasporangiaceae;Other	4.53669e-05	0.000103114	2.8836e-05
k__Bacteria;p__Actinobacteria;c__Actinobacteria;o__Actinomycetales;f__Nocardioidaceae;g__Nocardioides	2.06213e-05	0.000103114	0
k__Bacteria;p__Actinobacteria;c__Coriobacteriia;o__Coriobacteriales;f__Coriobacteriaceae;g__Slackia	0.000197965	0.000103114	0
k__Bacteria;p__Gemmatimonadetes;c__Gemmatimonadetes;o__Gemmatimonadales;f__Ellin5301;g__	5.15533e-05	0.000101052	0.00014212
k__Bacteria;p__Firmicutes;c__Erysipelotrichi;o__Erysipelotrichales;f__Erysipelotrichaceae;Other	0.000200027	9.89899e-05	8.23884e-06
k__Bacteria;p__Gemmatimonadetes;c__Gemm-5;o__;f__;g__	0.000397991	9.69276e-05	0.000341912
k__Bacteria;p__Bacteroidetes;c__[Rhodothermi];o__[Rhodothermales];f__Rhodothermaceae;g__Rubricoccus	9.27959e-05	9.07407e-05	4.53136e-05
k__Bacteria;p__Gemmatimonadetes;c__Gemm-1;o__;f__;g__	0.000202089	9.07407e-05	0.00028836
k__Bacteria;p__Proteobacteria;c__Betaproteobacteria;o__Nitrosomonadales;f__Nitrosomonadaceae;g__	5.98018e-05	9.07407e-05	8.03287e-05
k__Bacteria;p__Bacteroidetes;c__Bacteroidia;o__Bacteroidales;f__Bacteroidaceae;Other	1.44349e-05	8.86784e-05	0
k__Bacteria;p__BRC1;c__PRR-11;o__;f__;g__	0.00019384	8.66162e-05	0.000444898
k__Bacteria;p__Proteobacteria;c__Alphaproteobacteria;o__Rhizobiales;Other;Other	0.000272201	8.45539e-05	0.000119463
k__Bacteria;p__Acidobacteria;c__Acidobacteria-6;o__iii1-15;f__mb2424;g__	0.000461918	8.24916e-05	0.00107311
k__Bacteria;p__Actinobacteria;c__Actinobacteria;o__Actinomycetales;f__Brevibacteriaceae;g__Brevibacterium	2.06213e-06	8.24916e-05	1.4418e-05
k__Bacteria;p__Actinobacteria;c__Thermoleophilia;o__Gaiellales;f__Gaiellaceae;g__	0.000214462	8.24916e-05	7.41496e-05
k__Bacteria;p__Firmicutes;c__Bacilli;o__Bacillales;f__Planococcaceae;g__Rummeliibacillus	0.000140225	8.24916e-05	6.17913e-06
k__Bacteria;p__Firmicutes;c__Clostridia;o__Clostridiales;f__Ruminococcaceae;g__Faecalibacterium	0.000581521	8.24916e-05	0
k__Bacteria;p__Proteobacteria;c__Alphaproteobacteria;o__Sphingomonadales;f__Sphingomonadaceae;g__Sphingobium	6.39261e-05	8.24916e-05	2.67762e-05
k__Bacteria;p__Elusimicrobia;c__Elusimicrobia;o__Elusimicrobiales;f__Elusimicrobiaceae;g__	0.000356749	8.04293e-05	0
k__Bacteria;p__FBP;c__;o__;f__;g__	0.00012579	8.04293e-05	0.000135941
k__Bacteria;p__Proteobacteria;c__Gammaproteobacteria;o__Pseudomonadales;f__Moraxellaceae;g__Acinetobacter	0.000509347	8.04293e-05	3.70748e-05
k__Bacteria;p__Verrucomicrobia;c__[Spartobacteria];o__[Chthoniobacterales];f__[Chthoniobacteraceae];g__DA101	8.24853e-06	8.04293e-05	0
k__Bacteria;p__Actinobacteria;c__Actinobacteria;o__Actinomycetales;f__Microbacteriaceae;g__Schumannella	0	7.8367e-05	0.000133881
k__Bacteria;p__Proteobacteria;c__Betaproteobacteria;o__;f__;g__	0.000101044	7.8367e-05	0.000391345
k__Bacteria;p__Proteobacteria;c__Betaproteobacteria;o__Burkholderiales;f__Alcaligenaceae;g__	9.69202e-05	7.8367e-05	4.11942e-05
k__Bacteria;p__Actinobacteria;c__Actinobacteria;o__Actinomycetales;f__Geodermatophilaceae;g__Modestobacter	2.88698e-05	7.63047e-05	0.000148299
k__Bacteria;p__Bacteroidetes;c__At12OctB3;o__;f__;g__	3.0932e-05	7.63047e-05	5.97316e-05
k__Bacteria;p__Chloroflexi;c__Chloroflexi;o__AKIW781;f__;g__	4.33048e-05	7.63047e-05	4.32539e-05
k__Bacteria;p__Firmicutes;c__Bacilli;o__Bacillales;f__;g__	0.00018353	7.63047e-05	0.000313076
k__Bacteria;p__Planctomycetes;c__Planctomycetia;o__Gemmatales;f__Isosphaeraceae;g__	5.77397e-05	7.63047e-05	0.000175075
k__Bacteria;p__Proteobacteria;c__Gammaproteobacteria;o__Xanthomonadales;f__Xanthomonadaceae;g__	0.000208275	7.63047e-05	0.000512868
k__Bacteria;p__Actinobacteria;c__Actinobacteria;o__Actinomycetales;f__Intrasporangiaceae;g__Janibacter	7.01125e-05	7.42424e-05	1.23583e-05
k__Bacteria;p__Actinobacteria;c__Actinobacteria;o__Actinomycetales;f__Nocardioidaceae;g__Aeromicrobium	7.8361e-05	7.42424e-05	3.29554e-05
k__Bacteria;p__Firmicutes;c__Bacilli;o__Lactobacillales;f__Aerococcaceae;g__Aerococcus	0.000593894	7.42424e-05	5.56122e-05
k__Bacteria;p__Bacteroidetes;c__Bacteroidia;o__Bacteroidales;f__Bacteroidaceae;g__BF311	0.00030932	7.21801e-05	2.05971e-06
k__Bacteria;p__Gemmatimonadetes;c__Gemmatimonadetes;Other;Other;Other	3.29941e-05	7.21801e-05	2.05971e-06
k__Bacteria;p__Proteobacteria;c__Alphaproteobacteria;o__Sphingomonadales;f__Sphingomonadaceae;g__Novosphingobium	0.000197965	7.21801e-05	5.56122e-05
k__Bacteria;p__Chloroflexi;c__Anaerolineae;o__Anaerolineales;f__Anaerolinaceae;g__SHD-231	0.000117542	7.01178e-05	0
k__Bacteria;p__Chloroflexi;c__;o__;f__;g__	2.68077e-05	6.80555e-05	2.26568e-05
k__Bacteria;p__Actinobacteria;c__Actinobacteria;o__Actinomycetales;f__Sporichthyaceae;g__	0	6.59933e-05	1.23583e-05
k__Bacteria;p__Verrucomicrobia;c__[Pedosphaerae];o__[Pedosphaerales];f__;g__	6.1864e-06	6.59933e-05	1.85374e-05
k__Bacteria;p__Acidobacteria;c__[Chloracidobacteria];o__RB41;f__;g__	0.000391805	6.3931e-05	0.000317195
k__Bacteria;p__Acidobacteria;c__Solibacteres;o__Solibacterales;f__;g__	0.000138163	6.3931e-05	0.000556122
k__Bacteria;p__Proteobacteria;c__Betaproteobacteria;o__Burkholderiales;f__Comamonadaceae;g__Methylibium	3.29941e-05	6.3931e-05	7.8269e-05
k__Bacteria;p__Actinobacteria;c__Rubrobacteria;o__Rubrobacterales;f__Rubrobacteraceae;g__Rubrobacter	8.24853e-06	6.18687e-05	1.4418e-05
k__Bacteria;p__Bacteroidetes;c__[Saprospirae];o__[Saprospirales];f__Chitinophagaceae;g__Niabella	0.000138163	6.18687e-05	0.000271882
k__Bacteria;p__Firmicutes;c__Bacilli;o__Bacillales;f__Planococcaceae;g__Sporosarcina	1.64971e-05	6.18687e-05	0
k__Bacteria;p__Proteobacteria;c__Alphaproteobacteria;o__Caulobacterales;f__Caulobacteraceae;g__Mycoplana	0.000134039	6.18687e-05	0.000510808
k__Bacteria;p__Proteobacteria;c__Alphaproteobacteria;o__Rhodobacterales;f__Rhodobacteraceae;g__Rhodobaca	0.000340252	6.18687e-05	0
k__Bacteria;p__Proteobacteria;c__Alphaproteobacteria;o__Rhodobacterales;f__Rhodobacteraceae;g__Rubellimicrobium	9.89823e-05	6.18687e-05	4.32539e-05
k__Bacteria;p__Actinobacteria;c__Actinobacteria;o__Actinomycetales;f__Yaniellaceae;g__Yaniella	0.000103107	5.98064e-05	0
k__Bacteria;p__Bacteroidetes;c__Bacteroidia;o__Bacteroidales;f__Porphyromonadaceae;g__Parabacteroides	0.000529968	5.98064e-05	0
k__Bacteria;p__Bacteroidetes;c__Flavobacteriia;o__Flavobacteriales;f__[Weeksellaceae];g__Elizabethkingia	0.000113417	5.98064e-05	0.00383312
k__Bacteria;p__Firmicutes;c__Bacilli;o__Bacillales;f__Alicyclobacillaceae;g__Alicyclobacillus	0.000214462	5.98064e-05	0.000185374
k__Bacteria;p__Fusobacteria;c__Fusobacteriia;o__Fusobacteriales;f__Fusobacteriaceae;g__Cetobacterium	2.06213e-06	5.98064e-05	0
k__Bacteria;p__Actinobacteria;c__Actinobacteria;o__Actinomycetales;f__Micrococcaceae;g__Microbispora	1.85592e-05	5.77441e-05	1.02986e-05
k__Bacteria;p__Proteobacteria;c__Alphaproteobacteria;o__Rhodobacterales;f__Rhodobacteraceae;g__Rhodobacter	0.000340252	5.77441e-05	0
k__Bacteria;p__Proteobacteria;c__Alphaproteobacteria;o__Rickettsiales;f__;g__	0.000303133	5.77441e-05	2.26568e-05
k__Bacteria;p__Actinobacteria;c__Actinobacteria;o__Actinomycetales;f__Beutenbergiaceae;Other	7.21746e-05	5.56818e-05	2.05971e-05
k__Bacteria;p__Bacteroidetes;c__Flavobacteriia;o__Flavobacteriales;f__[Weeksellaceae];g__Wautersiella	4.94912e-05	5.56818e-05	2.05971e-06
k__Bacteria;p__Chloroflexi;c__C0119;o__;f__;g__	0.000185592	5.56818e-05	0.000321315
k__Bacteria;p__Fibrobacteres;c__Fibrobacteria;o__Fibrobacterales;f__Fibrobacteraceae;g__Fibrobacter	0.000171157	5.56818e-05	2.05971e-06
k__Bacteria;p__Actinobacteria;c__Acidimicrobiia;o__Acidimicrobiales;f__AKIW874;g__	4.94912e-05	5.36195e-05	3.08957e-05
k__Bacteria;p__Bacteroidetes;c__Bacteroidia;o__Bacteroidales;f__Porphyromonadaceae;g__Porphyromonas	9.48581e-05	5.36195e-05	0.000117404
k__Bacteria;p__Bacteroidetes;c__Cytophagia;o__Cytophagales;f__Cytophagaceae;g__Dyadobacter	2.06213e-06	5.36195e-05	0
k__Bacteria;p__Proteobacteria;c__Betaproteobacteria;o__Burkholderiales;f__Comamonadaceae;g__Tepidimonas	2.06213e-05	5.36195e-05	0
k__Bacteria;p__Spirochaetes;c__Spirochaetes;o__Sphaerochaetales;f__Sphaerochaetaceae;g__Sphaerochaeta	0.000129914	5.36195e-05	2.05971e-06
k__Bacteria;p__Chloroflexi;c__Anaerolineae;o__GCA004;f__;g__	0.000117542	5.15572e-05	2.05971e-06
k__Bacteria;p__Firmicutes;c__Bacilli;o__Bacillales;f__Planococcaceae;g__	0.000282512	5.15572e-05	5.14928e-05
k__Bacteria;p__Firmicutes;c__Erysipelotrichi;o__Erysipelotrichales;f__Erysipelotrichaceae;g__L7A_E11	0.000136101	5.15572e-05	0
k__Bacteria;p__Gemmatimonadetes;c__Gemmatimonadetes;o__Gemmatimonadales;f__Gemmatimonadaceae;g__Gemmatimonas	3.91805e-05	5.15572e-05	2.05971e-05
k__Bacteria;p__Proteobacteria;c__Gammaproteobacteria;o__Xanthomonadales;f__Xanthomonadaceae;g__Stenotrophomonas	0.000699063	5.15572e-05	8.03287e-05
k__Bacteria;p__Bacteroidetes;c__Cytophagia;o__Cytophagales;f__Cytophagaceae;g__Hymenobacter	0.000123728	4.94949e-05	0.000107105
k__Bacteria;p__Firmicutes;c__Bacilli;o__Bacillales;f__Planococcaceae;g__Lysinibacillus	7.01125e-05	4.94949e-05	3.29554e-05
k__Bacteria;p__Firmicutes;c__Clostridia;o__Clostridiales;f__[Acidaminobacteraceae];g__Guggenheimella	0.000329941	4.94949e-05	0
k__Bacteria;p__Proteobacteria;c__Betaproteobacteria;o__Burkholderiales;f__Comamonadaceae;g__Hydrogenophaga	5.56776e-05	4.94949e-05	1.23583e-05
k__Bacteria;p__Firmicutes;c__Clostridia;o__Clostridiales;f__[Mogibacteriaceae];g__Anaerovorax	8.04231e-05	4.74327e-05	0
k__Bacteria;p__Fusobacteria;c__Fusobacteriia;o__Fusobacteriales;f__;g__	1.23728e-05	4.74327e-05	0
k__Bacteria;p__Bacteroidetes;c__Bacteroidia;o__Bacteroidales;f__BA008;g__	6.80504e-05	4.53704e-05	3.29554e-05
k__Bacteria;p__Bacteroidetes;c__Cytophagia;o__Cytophagales;f__;g__	3.0932e-05	4.53704e-05	0.000102986
k__Bacteria;p__Bacteroidetes;c__Cytophagia;o__Cytophagales;f__Cytophagaceae;g__Leadbetterella	0	4.53704e-05	0
k__Bacteria;p__Bacteroidetes;c__Flavobacteriia;o__Flavobacteriales;f__Cryomorphaceae;g__	0.000131976	4.53704e-05	0.000374867
k__Bacteria;p__Chloroflexi;c__Anaerolineae;o__SJA-15;f__;g__	0.000278388	4.53704e-05	0.000203911
k__Bacteria;p__Firmicutes;c__Erysipelotrichi;o__Erysipelotrichales;f__Erysipelotrichaceae;g__RFN20	0.000119604	4.53704e-05	0
k__Bacteria;p__Proteobacteria;c__Gammaproteobacteria;o__Thiotrichales;f__Piscirickettsiaceae;g__	0.000352625	4.53704e-05	0.000648809
k__Bacteria;p__Firmicutes;c__Clostridia;o__Clostridiales;f__[Tissierellaceae];g__Helcococcus	1.85592e-05	4.33081e-05	0.000111224
k__Bacteria;p__Firmicutes;c__Clostridia;o__Clostridiales;f__Clostridiaceae;g__SMB53	0.000150536	4.33081e-05	2.8836e-05
k__Bacteria;p__Firmicutes;c__Clostridia;o__Clostridiales;f__Lachnospiraceae;g__Epulopiscium	5.56776e-05	4.33081e-05	7.41496e-05
k__Bacteria;p__Proteobacteria;c__Deltaproteobacteria;o__MIZ46;f__;g__	6.59882e-05	4.33081e-05	0.000230688
k__Bacteria;p__Chloroflexi;c__Anaerolineae;o__;f__;g__	0	4.12458e-05	0
k__Bacteria;p__Firmicutes;c__Clostridia;o__Clostridiales;f__[Tissierellaceae];g__Tissierella_Soehngenia	0.000146411	4.12458e-05	1.64777e-05
k__Bacteria;p__Firmicutes;c__Clostridia;o__Clostridiales;f__Eubacteriaceae;g__Alkalibacter	0	4.12458e-05	0
k__Bacteria;p__Planctomycetes;c__Planctomycetia;o__Planctomycetales;f__Planctomycetaceae;g__Planctomyces	0.0002124	4.12458e-05	0.000298658
k__Bacteria;p__Proteobacteria;c__Betaproteobacteria;o__Burkholderiales;f__Burkholderiaceae;g__Lautropia	0.00012579	4.12458e-05	6.79705e-05
k__Bacteria;p__TM7;c__TM7-3;Other;Other;Other	0	4.12458e-05	0
k__Bacteria;p__Actinobacteria;c__Actinobacteria;o__Actinomycetales;f__Nocardioidaceae;g__Friedmanniella	2.06213e-05	3.91835e-05	4.73734e-05
k__Bacteria;p__Actinobacteria;c__Actinobacteria;o__Actinomycetales;f__Thermomonosporaceae;g__	3.0932e-05	3.91835e-05	4.53136e-05
k__Bacteria;p__Actinobacteria;c__Thermoleophilia;o__Solirubrobacterales;f__Patulibacteraceae;g__	7.42368e-05	3.91835e-05	0.000160657
k__Bacteria;p__Gemmatimonadetes;c__Gemmatimonadetes;o__N1423WL;f__;g__	2.26835e-05	3.91835e-05	0
k__Bacteria;p__Planctomycetes;c__Phycisphaerae;o__Phycisphaerales;f__;g__	8.45474e-05	3.91835e-05	0.000121523
k__Bacteria;p__Proteobacteria;c__Betaproteobacteria;o__Neisseriales;f__Neisseriaceae;g__Neisseria	0.000268077	3.91835e-05	8.03287e-05
k__Bacteria;p__Proteobacteria;c__Gammaproteobacteria;o__Xanthomonadales;f__Sinobacteraceae;g__Steroidobacter	0.00019384	3.91835e-05	0.00163129
k__Bacteria;p__Actinobacteria;c__Actinobacteria;o__Actinomycetales;f__Pseudonocardiaceae;g__	0	3.71212e-05	6.17913e-06
k__Bacteria;p__Armatimonadetes;c__Armatimonadia;o__Armatimonadales;f__Armatimonadaceae;g__	0	3.71212e-05	4.53136e-05
k__Bacteria;p__Chloroflexi;c__Anaerolineae;o__Caldilineales;f__Caldilineaceae;g__Caldilinea	2.26835e-05	3.71212e-05	0.000129762
k__Bacteria;p__Firmicutes;c__AHT28;o__;f__;g__	0	3.71212e-05	0
k__Bacteria;p__Proteobacteria;c__Betaproteobacteria;o__Burkholderiales;f__Oxalobacteraceae;Other	6.39261e-05	3.71212e-05	3.91345e-05
k__Bacteria;p__Proteobacteria;c__Deltaproteobacteria;o__Desulfobacterales;f__Desulfobulbaceae;g__	1.64971e-05	3.71212e-05	2.05971e-06
k__Bacteria;p__TM7;c__TM7-3;o__I025;f__;g__	5.98018e-05	3.71212e-05	9.47467e-05
k__Bacteria;p__Actinobacteria;c__Actinobacteria;o__Actinomycetales;f__Actinomycetaceae;g__	7.21746e-05	3.50589e-05	0
k__Bacteria;p__Actinobacteria;c__Actinobacteria;o__Actinomycetales;f__Micrococcaceae;g__Micrococcus	3.0932e-05	3.50589e-05	9.47467e-05
k__Bacteria;p__Bacteroidetes;c__[Saprospirae];o__[Saprospirales];f__Chitinophagaceae;Other	2.68077e-05	3.50589e-05	0.000259524
k__Bacteria;p__Chloroflexi;c__Anaerolineae;o__SBR1031;f__SHA-31;g__	0.000127852	3.50589e-05	3.50151e-05
k__Bacteria;p__Firmicutes;c__Erysipelotrichi;o__Erysipelotrichales;f__Erysipelotrichaceae;g__p-75-a5	0.000519657	3.50589e-05	0
k__Bacteria;p__Proteobacteria;c__Alphaproteobacteria;o__Rhodospirillales;f__;g__	4.12426e-05	3.50589e-05	4.32539e-05
k__Bacteria;p__Actinobacteria;c__Actinobacteria;o__Actinomycetales;f__Micrococcaceae;g__Arthrobacter	1.03107e-05	3.29966e-05	2.8836e-05
k__Bacteria;p__Actinobacteria;c__OPB41;o__;f__;g__	3.50562e-05	3.29966e-05	9.68064e-05
k__Bacteria;p__Bacteroidetes;c__[Rhodothermi];o__[Rhodothermales];f__Rhodothermaceae;g__	0.00012579	3.29966e-05	0.000257464
k__Bacteria;p__Bacteroidetes;c__Cytophagia;o__Cytophagales;f__Cytophagaceae;g__Spirosoma	0	3.29966e-05	0
k__Bacteria;p__Chlorobi;c__OPB56;o__;f__;g__	3.0932e-05	3.29966e-05	4.11942e-05
k__Bacteria;p__Firmicutes;c__Clostridia;o__Clostridiales;f__Eubacteriaceae;g__Anaerofustis	9.69202e-05	3.29966e-05	2.05971e-06
k__Bacteria;p__Proteobacteria;c__Alphaproteobacteria;o__Rhizobiales;f__Bradyrhizobiaceae;g__Balneimonas	0.00018353	3.29966e-05	0.000451077
k__Bacteria;p__Proteobacteria;c__Alphaproteobacteria;o__Rhizobiales;f__Xanthobacteraceae;g__Labrys	0	3.29966e-05	0
k__Bacteria;p__Proteobacteria;c__Deltaproteobacteria;o__Spirobacillales;f__;g__	0.000136101	3.29966e-05	0.000113284
k__Bacteria;p__TM7;c__TM7-3;o__EW055;f__;g__	2.88698e-05	3.29966e-05	0
k__Bacteria;p__Verrucomicrobia;c__[Spartobacteria];o__[Chthoniobacterales];f__[Chthoniobacteraceae];g__	2.06213e-06	3.29966e-05	2.67762e-05
k__Bacteria;p__Actinobacteria;c__Nitriliruptoria;o__Euzebyales;f__Euzebyaceae;g__Euzebya	1.44349e-05	3.09343e-05	0
k__Bacteria;p__Bacteroidetes;c__Bacteroidia;o__Bacteroidales;f__Marinilabiaceae;g__	8.86717e-05	3.09343e-05	0
k__Bacteria;p__Bacteroidetes;c__Bacteroidia;o__Bacteroidales;f__Porphyromonadaceae;g__Dysgonomonas	2.06213e-06	3.09343e-05	0
k__Bacteria;p__Bacteroidetes;c__Sphingobacteriia;o__Sphingobacteriales;f__;g__	5.36154e-05	3.09343e-05	0.000434599
k__Bacteria;p__Proteobacteria;c__Alphaproteobacteria;o__Caulobacterales;f__Caulobacteraceae;g__Phenylobacterium	2.06213e-06	3.09343e-05	7.62093e-05
k__Bacteria;p__Proteobacteria;c__Alphaproteobacteria;o__Rhodobacterales;f__Rhodobacteraceae;g__Paracoccus	4.33048e-05	3.09343e-05	6.17913e-05
k__Bacteria;p__Proteobacteria;c__Deltaproteobacteria;o__Syntrophobacterales;f__Syntrophobacteraceae;g__	4.33048e-05	3.09343e-05	0.000327494
k__Bacteria;p__Proteobacteria;c__Gammaproteobacteria;Other;Other;Other	3.91805e-05	3.09343e-05	6.17913e-06
k__Bacteria;p__TM7;c__TM7-1;o__;f__;g__	0.00030932	3.09343e-05	0.000554062
k__Bacteria;p__Actinobacteria;c__Thermoleophilia;o__Solirubrobacterales;f__Conexibacteraceae;g__	2.26835e-05	2.88721e-05	0.000102986
k__Bacteria;p__Bacteroidetes;c__Flavobacteriia;o__Flavobacteriales;f__[Weeksellaceae];g__Cloacibacterium	2.47456e-05	2.88721e-05	0
k__Bacteria;p__Planctomycetes;c__Planctomycetia;o__Gemmatales;f__Gemmataceae;g__Gemmata	3.91805e-05	2.88721e-05	0.000111224
k__Bacteria;p__Proteobacteria;c__Alphaproteobacteria;o__Rhizobiales;f__;g__	0.000156722	2.88721e-05	0.000113284
k__Bacteria;p__Proteobacteria;c__Alphaproteobacteria;o__Sphingomonadales;f__Sphingomonadaceae;g__Kaistobacter	3.71184e-05	2.88721e-05	6.79705e-05
k__Bacteria;p__Proteobacteria;c__Gammaproteobacteria;o__Pasteurellales;f__Pasteurellaceae;g__Pasteurella	7.21746e-05	2.88721e-05	0
k__Bacteria;p__Firmicutes;c__Clostridia;o__Clostridiales;f__Veillonellaceae;g__Anaerovibrio	0.000303133	2.68098e-05	2.05971e-06
k__Bacteria;p__Proteobacteria;c__Deltaproteobacteria;o__GMD14H09;f__;g__	0.000146411	2.68098e-05	0
k__Bacteria;p__Proteobacteria;c__Gammaproteobacteria;o__Xanthomonadales;f__Xanthomonadaceae;Other	9.27959e-05	2.68098e-05	6.3851e-05
k__Bacteria;p__Firmicutes;c__Clostridia;o__Clostridiales;f__[Tissierellaceae];g__Sedimentibacter	6.39261e-05	2.47475e-05	0
k__Bacteria;p__Lentisphaerae;c__[Lentisphaeria];o__Z20;f__R4-45B;g__	9.48581e-05	2.47475e-05	0
k__Bacteria;p__Proteobacteria;c__Alphaproteobacteria;o__Ellin329;f__;g__	4.12426e-06	2.47475e-05	4.73734e-05
k__Bacteria;p__Proteobacteria;c__Alphaproteobacteria;o__Rhizobiales;f__Hyphomicrobiaceae;g__Rhodoplanes	0.000158784	2.47475e-05	0.000383106
k__Bacteria;p__Proteobacteria;c__Alphaproteobacteria;o__Rhizobiales;f__Methylocystaceae;g__Pleomorphomonas	0	2.47475e-05	4.94331e-05
k__Bacteria;p__Proteobacteria;c__Gammaproteobacteria;o__Enterobacteriales;f__Enterobacteriaceae;g__	1.44349e-05	2.47475e-05	0
k__Bacteria;p__Acidobacteria;c__Acidobacteria-6;o__iii1-15;f__RB40;g__	5.98018e-05	2.26852e-05	7.62093e-05
k__Bacteria;p__Actinobacteria;c__Actinobacteria;o__Actinomycetales;f__Microbacteriaceae;g__Mycetocola	6.1864e-06	2.26852e-05	3.08957e-05
k__Bacteria;p__Actinobacteria;c__Actinobacteria;o__Actinomycetales;f__Streptomycetaceae;Other	2.26835e-05	2.26852e-05	6.17913e-06
k__Bacteria;p__Armatimonadetes;c__SJA-176;o__GAB-B06;f__;g__	0	2.26852e-05	0
k__Bacteria;p__Bacteroidetes;c__Bacteroidia;o__Bacteroidales;f__SB-1;g__	0.000243332	2.26852e-05	4.11942e-06
k__Bacteria;p__Chloroflexi;c__TK10;o__;f__;g__	7.01125e-05	2.26852e-05	0
k__Bacteria;p__Chloroflexi;c__TK10;o__AKYG885;f__;g__	0	2.26852e-05	0
k__Bacteria;p__Firmicutes;c__Bacilli;o__Lactobacillales;f__Carnobacteriaceae;g__Carnobacterium	2.06213e-06	2.26852e-05	2.05971e-06
k__Bacteria;p__Firmicutes;c__Clostridia;o__Clostridiales;f__Gracilibacteraceae;g__	1.64971e-05	2.26852e-05	0
k__Bacteria;p__Proteobacteria;c__Betaproteobacteria;o__Burkholderiales;f__Alcaligenaceae;g__Achromobacter	0	2.26852e-05	0
k__Bacteria;p__Proteobacteria;c__Betaproteobacteria;o__Neisseriales;f__Neisseriaceae;Other	7.42368e-05	2.26852e-05	3.08957e-05
k__Bacteria;p__Proteobacteria;c__Gammaproteobacteria;o__Pseudomonadales;f__Pseudomonadaceae;g__Pseudomonas	4.33048e-05	2.26852e-05	8.23884e-06
k__Bacteria;p__Proteobacteria;c__Gammaproteobacteria;o__Xanthomonadales;f__Xanthomonadaceae;g__Thermomonas	7.21746e-05	2.26852e-05	0.000105045
k__Bacteria;p__Actinobacteria;c__Actinobacteria;o__Actinomycetales;f__Actinomycetaceae;g__Actinomyces	1.03107e-05	2.06229e-05	0
k__Bacteria;p__Actinobacteria;c__Actinobacteria;o__Actinomycetales;f__Nocardiopsaceae;g__Nocardiopsis	0	2.06229e-05	0
k__Bacteria;p__Actinobacteria;c__Actinobacteria;o__Actinomycetales;f__Pseudonocardiaceae;g__Saccharopolyspora	0	2.06229e-05	0
k__Bacteria;p__Actinobacteria;c__Coriobacteriia;o__Coriobacteriales;f__Coriobacteriaceae;g__Atopobium	1.23728e-05	2.06229e-05	8.23884e-06
k__Bacteria;p__Firmicutes;c__Bacilli;o__Bacillales;f__Staphylococcaceae;g__Salinicoccus	3.0932e-05	2.06229e-05	0
k__Bacteria;p__Firmicutes;c__Clostridia;o__Clostridiales;f__[Tissierellaceae];g__Gallicola	3.29941e-05	2.06229e-05	0
k__Bacteria;p__Firmicutes;c__Clostridia;o__Clostridiales;f__Peptostreptococcaceae;Other	4.12426e-05	2.06229e-05	4.11942e-06
k__Bacteria;p__Firmicutes;c__Erysipelotrichi;o__Erysipelotrichales;f__Erysipelotrichaceae;g__Sharpea	0	2.06229e-05	0
k__Bacteria;p__Nitrospirae;c__Nitrospira;o__Nitrospirales;f__Nitrospiraceae;g__	4.12426e-06	2.06229e-05	0
k__Bacteria;p__Proteobacteria;c__Deltaproteobacteria;o__Myxococcales;f__Polyangiaceae;g__	5.36154e-05	2.06229e-05	7.41496e-05
k__Bacteria;p__Proteobacteria;c__Epsilonproteobacteria;o__Campylobacterales;f__Helicobacteraceae;Other	7.42368e-05	2.06229e-05	0
k__Bacteria;p__Proteobacteria;Other;Other;Other;Other	0	2.06229e-05	0
k__Bacteria;p__Tenericutes;c__Mollicutes;o__Acholeplasmatales;f__Acholeplasmataceae;g__	6.59882e-05	2.06229e-05	0
k__Bacteria;p__Verrucomicrobia;c__[Pedosphaerae];o__[Pedosphaerales];f__Ellin515;g__	2.06213e-06	2.06229e-05	4.11942e-06
k__Bacteria;p__Actinobacteria;c__Actinobacteria;o__Actinomycetales;f__Actinomycetaceae;g__Trueperella	5.15533e-05	1.85606e-05	7.00302e-05
k__Bacteria;p__Actinobacteria;c__Actinobacteria;o__Actinomycetales;f__Cellulomonadaceae;g__Actinotalea	2.26835e-05	1.85606e-05	1.23583e-05
k__Bacteria;p__Actinobacteria;c__Actinobacteria;o__Actinomycetales;f__Microbacteriaceae;g__Cryobacterium	2.06213e-06	1.85606e-05	2.26568e-05
k__Bacteria;p__Chloroflexi;c__S085;o__;f__;g__	8.24853e-05	1.85606e-05	8.65079e-05
k__Bacteria;p__Firmicutes;c__Bacilli;o__Bacillales;f__Thermoactinomycetaceae;g__	9.48581e-05	1.85606e-05	4.11942e-05
k__Bacteria;p__Firmicutes;c__Clostridia;o__Clostridiales;f__Lachnospiraceae;g__Roseburia	0.000119604	1.85606e-05	1.02986e-05
k__Bacteria;p__Firmicutes;c__Clostridia;o__Clostridiales;f__Peptococcaceae;g__	4.7429e-05	1.85606e-05	0
k__Bacteria;p__Proteobacteria;c__Betaproteobacteria;o__Burkholderiales;f__Comamonadaceae;Other	9.69202e-05	1.85606e-05	0.000294539
k__Bacteria;p__Proteobacteria;c__Deltaproteobacteria;o__Desulfobacterales;f__Desulfobulbaceae;g__Desulfobulbus	4.12426e-06	1.85606e-05	0
k__Bacteria;p__Proteobacteria;c__Deltaproteobacteria;o__Myxococcales;f__0319-6G20;g__	0	1.85606e-05	5.76719e-05
k__Bacteria;p__Acidobacteria;c__Sva0725;o__Sva0725;f__;g__	4.12426e-06	1.64983e-05	9.47467e-05
k__Bacteria;p__Firmicutes;c__Clostridia;o__Clostridiales;f__Veillonellaceae;g__Pelosinus	0	1.64983e-05	0
k__Bacteria;p__Planctomycetes;c__Planctomycetia;o__B97;f__;g__	2.06213e-06	1.64983e-05	8.23884e-06
k__Bacteria;p__Proteobacteria;c__Alphaproteobacteria;o__Rhizobiales;f__Aurantimonadaceae;g__	0.000179405	1.64983e-05	2.05971e-05
k__Bacteria;p__Proteobacteria;c__Alphaproteobacteria;o__Rhodobacterales;f__Hyphomonadaceae;g__	0	1.64983e-05	6.17913e-06
k__Bacteria;p__Proteobacteria;c__Alphaproteobacteria;o__Rhodobacterales;f__Rhodobacteraceae;Other	1.23728e-05	1.64983e-05	0
k__Bacteria;p__Proteobacteria;c__Alphaproteobacteria;o__Rhodospirillales;f__Acetobacteraceae;g__Roseococcus	0	1.64983e-05	7.8269e-05
k__Bacteria;p__Proteobacteria;c__Betaproteobacteria;o__Burkholderiales;f__Comamonadaceae;g__Variovorax	2.47456e-05	1.64983e-05	0.00014418
k__Bacteria;p__Proteobacteria;c__Betaproteobacteria;o__Rhodocyclales;f__Rhodocyclaceae;g__C39	5.77397e-05	1.64983e-05	0
k__Bacteria;p__Proteobacteria;c__Deltaproteobacteria;o__Myxococcales;f__Myxococcaceae;g__Anaeromyxobacter	7.42368e-05	1.64983e-05	6.17913e-06
k__Bacteria;p__Acidobacteria;c__Acidobacteria-6;o__CCU21;f__;g__	4.12426e-06	1.4436e-05	0
k__Bacteria;p__Actinobacteria;c__Actinobacteria;o__Actinomycetales;f__Microbacteriaceae;g__Agromyces	2.68077e-05	1.4436e-05	1.64777e-05
k__Bacteria;p__Actinobacteria;c__Actinobacteria;o__Actinomycetales;f__Micromonosporaceae;g__Pilimelia	0	1.4436e-05	8.23884e-06
k__Bacteria;p__Actinobacteria;c__Actinobacteria;o__Actinomycetales;f__Nocardiaceae;g__Rhodococcus	5.36154e-05	1.4436e-05	0.000175075
k__Bacteria;p__Actinobacteria;c__Actinobacteria;o__Actinomycetales;f__Pseudonocardiaceae;Other	2.88698e-05	1.4436e-05	0
k__Bacteria;p__Chloroflexi;c__Ktedonobacteria;o__TK10;f__;g__	2.06213e-06	1.4436e-05	2.05971e-06
k__Bacteria;p__Firmicutes;c__Clostridia;o__Clostridiales;f__Veillonellaceae;g__Megasphaera	0	1.4436e-05	0
k__Bacteria;p__Verrucomicrobia;c__[Pedosphaerae];o__[Pedosphaerales];f__Ellin517;g__	8.24853e-06	1.4436e-05	7.8269e-05
k__Bacteria;p__Acidobacteria;c__Solibacteres;o__Solibacterales;f__Solibacteraceae;g__Candidatus Solibacter	1.23728e-05	1.23737e-05	0
k__Bacteria;p__Actinobacteria;c__Actinobacteria;o__Actinomycetales;f__Geodermatophilaceae;g__	2.88698e-05	1.23737e-05	2.26568e-05
k__Bacteria;p__Actinobacteria;c__Actinobacteria;o__Actinomycetales;f__Intrasporangiaceae;g__Arsenicicoccus	2.88698e-05	1.23737e-05	4.11942e-06
k__Bacteria;p__Actinobacteria;c__Actinobacteria;o__Actinomycetales;f__Microbacteriaceae;g__Pseudoclavibacter	6.1864e-06	1.23737e-05	2.67762e-05
k__Bacteria;p__Actinobacteria;c__Actinobacteria;o__Actinomycetales;f__Propionibacteriaceae;Other	3.0932e-05	1.23737e-05	2.26568e-05
k__Bacteria;p__Actinobacteria;c__Coriobacteriia;o__Coriobacteriales;f__Coriobacteriaceae;g__Collinsella	8.04231e-05	1.23737e-05	0
k__Bacteria;p__Chloroflexi;c__Chloroflexi;o__[Roseiflexales];f__[Kouleothrixaceae];g__	0	1.23737e-05	2.47165e-05
k__Bacteria;p__Chloroflexi;c__TK10;o__AKYG885;f__Dolo_23;g__	2.88698e-05	1.23737e-05	0.000166837
k__Bacteria;p__Firmicutes;c__Bacilli;o__Bacillales;f__Paenibacillaceae;g__	4.53669e-05	1.23737e-05	0
k__Bacteria;p__Fusobacteria;c__Fusobacteriia;o__Fusobacteriales;f__Leptotrichiaceae;g__	0.000249518	1.23737e-05	0.000107105
k__Bacteria;p__Planctomycetes;c__Planctomycetia;o__Gemmatales;f__Gemmataceae;g__	5.77397e-05	1.23737e-05	2.05971e-06
k__Bacteria;p__Tenericutes;c__Mollicutes;Other;Other;Other	1.23728e-05	1.23737e-05	0
k__Bacteria;p__Actinobacteria;c__Actinobacteria;o__Actinomycetales;f__Dermatophilaceae;g__Dermatophilus	1.64971e-05	1.03114e-05	0.000160657
k__Bacteria;p__Actinobacteria;c__Actinobacteria;o__Actinomycetales;f__Intrasporangiaceae;g__Phycicoccus	4.12426e-06	1.03114e-05	2.05971e-06
k__Bacteria;p__Actinobacteria;c__Actinobacteria;o__Actinomycetales;f__Thermomonosporaceae;g__Actinocorallia	1.64971e-05	1.03114e-05	7.41496e-05
k__Bacteria;p__Bacteroidetes;c__Flavobacteriia;o__Flavobacteriales;f__Cryomorphaceae;g__Fluviicola	0.000134039	1.03114e-05	2.8836e-05
k__Bacteria;p__Chloroflexi;c__Chloroflexi;o__Chloroflexales;f__Chloroflexaceae;Other	0	1.03114e-05	0
k__Bacteria;p__Firmicutes;c__Clostridia;o__Clostridiales;f__Dehalobacteriaceae;g__Dehalobacterium	7.62989e-05	1.03114e-05	0
k__Bacteria;p__Gemmatimonadetes;c__Gemmatimonadetes;o__Gemmatimonadales;Other;Other	5.36154e-05	1.03114e-05	0.000510808
k__Bacteria;p__Proteobacteria;c__Alphaproteobacteria;o__Rhodospirillales;f__Rhodospirillaceae;g__Inquilinus	1.44349e-05	1.03114e-05	2.26568e-05
k__Bacteria;p__Proteobacteria;c__Betaproteobacteria;o__Burkholderiales;f__Oxalobacteraceae;g__Polynucleobacter	0	1.03114e-05	0
k__Bacteria;p__Proteobacteria;c__Deltaproteobacteria;o__Syntrophobacterales;f__Syntrophorhabdaceae;g__	0	1.03114e-05	0
k__Bacteria;p__Actinobacteria;c__Actinobacteria;o__Actinomycetales;f__Micromonosporaceae;g__Virgisporangium	1.44349e-05	8.24916e-06	2.05971e-06
k__Bacteria;p__Actinobacteria;c__Actinobacteria;o__Bifidobacteriales;f__Bifidobacteriaceae;g__	2.06213e-06	8.24916e-06	0
k__Bacteria;p__Actinobacteria;c__Thermoleophilia;o__Solirubrobacterales;Other;Other	2.06213e-05	8.24916e-06	0.000669406
k__Bacteria;p__Chloroflexi;c__Anaerolineae;o__Anaerolineales;f__Anaerolinaceae;Other	0	8.24916e-06	0
k__Bacteria;p__Fusobacteria;c__Fusobacteriia;o__Fusobacteriales;f__Leptotrichiaceae;g__Leptotrichia	2.06213e-06	8.24916e-06	0
k__Bacteria;p__Gemmatimonadetes;c__Gemmatimonadetes;o__Ellin5290;f__;g__	4.7429e-05	8.24916e-06	6.79705e-05
k__Bacteria;p__Proteobacteria;c__Alphaproteobacteria;o__Rhizobiales;f__Methylocystaceae;g__	5.98018e-05	8.24916e-06	4.94331e-05
k__Bacteria;p__Proteobacteria;c__Alphaproteobacteria;o__Rhizobiales;f__Rhizobiaceae;Other	2.06213e-06	8.24916e-06	0
k__Bacteria;p__Proteobacteria;c__Alphaproteobacteria;o__Sphingomonadales;f__Sphingomonadaceae;g__Sphingopyxis	2.26835e-05	8.24916e-06	6.17913e-06
k__Bacteria;p__Proteobacteria;c__Gammaproteobacteria;o__Pasteurellales;f__Pasteurellaceae;g__Actinobacillus	6.1864e-06	8.24916e-06	4.11942e-06
k__Bacteria;p__Proteobacteria;c__Gammaproteobacteria;o__Pseudomonadales;f__Moraxellaceae;g__Enhydrobacter	2.47456e-05	8.24916e-06	7.00302e-05
k__Bacteria;p__Tenericutes;c__Mollicutes;o__Mycoplasmatales;f__Mycoplasmataceae;g__Ureaplasma	2.88698e-05	8.24916e-06	1.4418e-05
k__Bacteria;p__Verrucomicrobia;c__Opitutae;Other;Other;Other	2.47456e-05	8.24916e-06	2.05971e-06
k__Bacteria;Other;Other;Other;Other;Other	0	6.18687e-06	0
k__Bacteria;p__Actinobacteria;c__Actinobacteria;o__Actinomycetales;f__Actinosynnemataceae;Other	0	6.18687e-06	1.23583e-05
k__Bacteria;p__Actinobacteria;c__Actinobacteria;o__Actinomycetales;f__Dermabacteraceae;Other	2.06213e-06	6.18687e-06	4.11942e-06
k__Bacteria;p__Actinobacteria;c__Thermoleophilia;o__Gaiellales;f__;g__	3.71184e-05	6.18687e-06	3.50151e-05
k__Bacteria;p__Bacteroidetes;c__Bacteroidia;o__Bacteroidales;f__[Paraprevotellaceae];g__Paraprevotella	1.03107e-05	6.18687e-06	0
k__Bacteria;p__Bacteroidetes;c__Flavobacteriia;o__Flavobacteriales;f__[Weeksellaceae];Other	1.23728e-05	6.18687e-06	2.05971e-06
k__Bacteria;p__Firmicutes;c__Bacilli;o__Bacillales;f__Bacillaceae;g__	2.06213e-06	6.18687e-06	0
k__Bacteria;p__Firmicutes;c__Bacilli;o__Bacillales;f__Staphylococcaceae;g__Macrococcus	8.04231e-05	6.18687e-06	0.000280121
k__Bacteria;p__Proteobacteria;c__Alphaproteobacteria;o__Rhizobiales;f__Phyllobacteriaceae;g__	2.47456e-05	6.18687e-06	2.05971e-06
k__Bacteria;p__Proteobacteria;c__Betaproteobacteria;o__Nitrosomonadales;f__Nitrosomonadaceae;Other	0.000292823	6.18687e-06	9.68064e-05
k__Bacteria;p__Proteobacteria;c__Betaproteobacteria;o__SC-I-84;f__;g__	0.000150536	6.18687e-06	0.000232747
k__Bacteria;p__Proteobacteria;c__Gammaproteobacteria;o__Alteromonadales;f__[Chromatiaceae];Other	0	6.18687e-06	0
k__Bacteria;p__Acidobacteria;c__Acidobacteria-5;o__;f__;g__	0	4.12458e-06	0
k__Bacteria;p__Actinobacteria;c__Actinobacteria;o__Actinomycetales;f__Microbacteriaceae;g__Leucobacter	0	4.12458e-06	4.11942e-06
k__Bacteria;p__Actinobacteria;c__Actinobacteria;o__Actinomycetales;f__Microbacteriaceae;g__Rathayibacter	0	4.12458e-06	2.05971e-06
k__Bacteria;p__Actinobacteria;c__Actinobacteria;o__Actinomycetales;f__Micromonosporaceae;Other	1.23728e-05	4.12458e-06	1.23583e-05
k__Bacteria;p__Actinobacteria;c__Actinobacteria;o__Actinomycetales;f__Pseudonocardiaceae;g__Actinomycetospora	2.06213e-05	4.12458e-06	0.000185374
k__Bacteria;p__Bacteroidetes;c__Flavobacteriia;o__Flavobacteriales;f__[Weeksellaceae];g__Weeksella	0	4.12458e-06	0
k__Bacteria;p__Firmicutes;c__Clostridia;o__Clostridiales;f__Lachnospiraceae;g__Pseudobutyrivibrio	4.53669e-05	4.12458e-06	2.05971e-06
k__Bacteria;p__Proteobacteria;c__Alphaproteobacteria;o__Rhizobiales;f__Bradyrhizobiaceae;Other	8.24853e-06	4.12458e-06	4.11942e-06
k__Bacteria;p__Proteobacteria;c__Alphaproteobacteria;o__Rhizobiales;f__Phyllobacteriaceae;Other	6.1864e-06	4.12458e-06	4.11942e-06
k__Bacteria;p__Proteobacteria;c__Betaproteobacteria;o__Methylophilales;f__Methylophilaceae;g__	4.12426e-06	4.12458e-06	1.85374e-05
k__Bacteria;p__Proteobacteria;c__Betaproteobacteria;o__Rhodocyclales;f__Rhodocyclaceae;Other	9.07338e-05	4.12458e-06	0
k__Bacteria;p__Proteobacteria;c__Betaproteobacteria;Other;Other;Other	9.89823e-05	4.12458e-06	1.85374e-05
k__Bacteria;p__Proteobacteria;c__Deltaproteobacteria;o__Desulfuromonadales;Other;Other	0	4.12458e-06	0
k__Bacteria;p__Proteobacteria;c__Gammaproteobacteria;o__Pasteurellales;f__Pasteurellaceae;g__	1.23728e-05	4.12458e-06	2.05971e-06
k__Bacteria;p__Proteobacteria;c__Gammaproteobacteria;o__Pseudomonadales;f__Moraxellaceae;g__Psychrobacter	4.12426e-06	4.12458e-06	0
k__Bacteria;p__[Thermi];c__Deinococci;o__Deinococcales;f__Trueperaceae;g__B-42	3.50562e-05	2.06229e-06	1.23583e-05
k__Bacteria;p__Actinobacteria;c__Actinobacteria;o__Actinomycetales;f__Actinomycetaceae;g__Arcanobacterium	0	2.06229e-06	2.8836e-05
k__Bacteria;p__Actinobacteria;c__Actinobacteria;o__Actinomycetales;f__Actinosynnemataceae;g__	0	2.06229e-06	0
k__Bacteria;p__Actinobacteria;c__Actinobacteria;o__Actinomycetales;f__Bogoriellaceae;g__Georgenia	2.06213e-06	2.06229e-06	2.05971e-06
k__Bacteria;p__Actinobacteria;c__Actinobacteria;o__Actinomycetales;f__Cellulomonadaceae;g__Cellulomonas	1.44349e-05	2.06229e-06	1.23583e-05
k__Bacteria;p__Actinobacteria;c__Actinobacteria;o__Actinomycetales;f__Dermatophilaceae;Other	8.24853e-06	2.06229e-06	6.17913e-06
k__Bacteria;p__Actinobacteria;c__Actinobacteria;o__Actinomycetales;f__Dietziaceae;Other	0	2.06229e-06	0
k__Bacteria;p__Actinobacteria;c__Actinobacteria;o__Actinomycetales;f__Frankiaceae;g__	0	2.06229e-06	8.23884e-06
k__Bacteria;p__Actinobacteria;c__Actinobacteria;o__Actinomycetales;f__Microbacteriaceae;g__Candidatus Rhodoluna	1.85592e-05	2.06229e-06	2.05971e-06
k__Bacteria;p__Actinobacteria;c__Actinobacteria;o__Actinomycetales;f__Microbacteriaceae;g__Clavibacter	0	2.06229e-06	8.23884e-06
k__Bacteria;p__Actinobacteria;c__Actinobacteria;o__Actinomycetales;f__Microbacteriaceae;g__Salinibacterium	0	2.06229e-06	4.11942e-06
k__Bacteria;p__Actinobacteria;c__Actinobacteria;o__Actinomycetales;f__Micrococcaceae;g__Renibacterium	0	2.06229e-06	2.05971e-06
k__Bacteria;p__Actinobacteria;c__Actinobacteria;o__Actinomycetales;f__Micrococcaceae;Other	1.44349e-05	2.06229e-06	5.97316e-05
k__Bacteria;p__Actinobacteria;c__Actinobacteria;o__Actinomycetales;f__Nocardiaceae;g__Nocardia	1.44349e-05	2.06229e-06	2.05971e-06
k__Bacteria;p__Actinobacteria;c__Actinobacteria;o__Actinomycetales;f__Nocardioidaceae;Other	8.24853e-06	2.06229e-06	0
k__Bacteria;p__Actinobacteria;c__Actinobacteria;o__Actinomycetales;f__Pseudonocardiaceae;g__Amycolatopsis	2.06213e-06	2.06229e-06	0
k__Bacteria;p__Actinobacteria;c__Actinobacteria;o__Actinomycetales;f__Tsukamurellaceae;Other	0	2.06229e-06	0
k__Bacteria;p__Armatimonadetes;c__OPB50;o__;f__;g__	3.71184e-05	2.06229e-06	2.8836e-05
k__Bacteria;p__Armatimonadetes;c__SHA-37;o__;f__;g__	2.26835e-05	2.06229e-06	2.05971e-06
k__Bacteria;p__Bacteroidetes;c__[Saprospirae];o__[Saprospirales];f__Chitinophagaceae;g__Segetibacter	2.47456e-05	2.06229e-06	0.00021421
k__Bacteria;p__Bacteroidetes;c__Bacteroidia;o__Bacteroidales;f__[Paraprevotellaceae];g__	1.03107e-05	2.06229e-06	0
k__Bacteria;p__Bacteroidetes;c__Bacteroidia;o__Bacteroidales;f__Prevotellaceae;Other	0	2.06229e-06	0
k__Bacteria;p__Bacteroidetes;c__Flavobacteriia;o__Flavobacteriales;f__Flavobacteriaceae;Other	2.06213e-06	2.06229e-06	0
k__Bacteria;p__Chloroflexi;c__TK17;o__mle1-48;f__;g__	2.88698e-05	2.06229e-06	1.4418e-05
k__Bacteria;p__Fibrobacteres;c__Fibrobacteria;o__258ds10;f__;g__	2.68077e-05	2.06229e-06	0.000148299
k__Bacteria;p__Firmicutes;c__Bacilli;o__Bacillales;f__Bacillaceae;Other	2.06213e-06	2.06229e-06	2.05971e-06
k__Bacteria;p__Firmicutes;c__Bacilli;o__Bacillales;f__Planococcaceae;Other	2.06213e-06	2.06229e-06	2.05971e-06
k__Bacteria;p__Firmicutes;c__Bacilli;o__Bacillales;f__Staphylococcaceae;Other	0	2.06229e-06	0
k__Bacteria;p__Firmicutes;c__Bacilli;o__Bacillales;Other;Other	2.06213e-06	2.06229e-06	2.05971e-06
k__Bacteria;p__Firmicutes;c__Bacilli;o__Lactobacillales;f__Streptococcaceae;g__	0	2.06229e-06	0
k__Bacteria;p__Firmicutes;c__Bacilli;o__Lactobacillales;Other;Other	8.24853e-06	2.06229e-06	7.00302e-05
k__Bacteria;p__Firmicutes;c__Clostridia;o__Clostridiales;f__Clostridiaceae;g__Geosporobacter_Thermotalea	0	2.06229e-06	0
k__Bacteria;p__Firmicutes;c__Clostridia;o__Clostridiales;f__Clostridiaceae;g__Sarcina	1.44349e-05	2.06229e-06	0
k__Bacteria;p__Firmicutes;c__Clostridia;o__Clostridiales;f__Peptostreptococcaceae;g__Peptostreptococcus	0	2.06229e-06	0
k__Bacteria;p__Firmicutes;c__Clostridia;o__Clostridiales;f__Ruminococcaceae;g__Anaerotruncus	0	2.06229e-06	0
k__Bacteria;p__Gemmatimonadetes;c__Gemmatimonadetes;o__KD8-87;f__;g__	0	2.06229e-06	1.02986e-05
k__Bacteria;p__OD1;c__;o__;f__;g__	1.03107e-05	2.06229e-06	0
k__Bacteria;p__Planctomycetes;c__Planctomycetia;o__Pirellulales;f__Pirellulaceae;g__Pirellula	2.26835e-05	2.06229e-06	0.000166837
k__Bacteria;p__Proteobacteria;c__Alphaproteobacteria;o__Caulobacterales;f__Caulobacteraceae;Other	0	2.06229e-06	0
k__Bacteria;p__Proteobacteria;c__Alphaproteobacteria;o__Rhizobiales;f__Aurantimonadaceae;Other	0	2.06229e-06	0
k__Bacteria;p__Proteobacteria;c__Alphaproteobacteria;o__Rhizobiales;f__Beijerinckiaceae;g__	0	2.06229e-06	4.11942e-06
k__Bacteria;p__Proteobacteria;c__Alphaproteobacteria;o__Rhizobiales;f__Methylobacteriaceae;g__	6.1864e-06	2.06229e-06	0
k__Bacteria;p__Proteobacteria;c__Alphaproteobacteria;o__Rhizobiales;f__Methylobacteriaceae;g__Methylobacterium	4.12426e-06	2.06229e-06	1.4418e-05
k__Bacteria;p__Proteobacteria;c__Alphaproteobacteria;o__Rickettsiales;f__mitochondria;g__	0	2.06229e-06	0
k__Bacteria;p__Proteobacteria;c__Alphaproteobacteria;o__Sphingomonadales;f__Erythrobacteraceae;Other	6.1864e-06	2.06229e-06	1.64777e-05
k__Bacteria;p__Proteobacteria;c__Alphaproteobacteria;o__Sphingomonadales;Other;Other	0	2.06229e-06	4.11942e-06
k__Bacteria;p__Proteobacteria;c__Betaproteobacteria;o__Burkholderiales;f__Burkholderiaceae;g__	8.24853e-06	2.06229e-06	6.17913e-06
k__Bacteria;p__Proteobacteria;c__Betaproteobacteria;o__Neisseriales;f__Neisseriaceae;g__Eikenella	0	2.06229e-06	0
k__Bacteria;p__Proteobacteria;c__Betaproteobacteria;o__Neisseriales;f__Neisseriaceae;g__Kingella	7.01125e-05	2.06229e-06	6.79705e-05
k__Bacteria;p__Proteobacteria;c__Betaproteobacteria;o__Rhodocyclales;f__Rhodocyclaceae;g__Azospira	2.06213e-06	2.06229e-06	5.56122e-05
k__Bacteria;p__Proteobacteria;c__Deltaproteobacteria;o__FAC87;f__;g__	0	2.06229e-06	2.26568e-05
k__Bacteria;p__Proteobacteria;c__Deltaproteobacteria;o__Myxococcales;f__Myxococcaceae;g__Myxococcus	0	2.06229e-06	8.03287e-05
k__Bacteria;p__Proteobacteria;c__Deltaproteobacteria;o__Myxococcales;f__Polyangiaceae;Other	0	2.06229e-06	0
k__Bacteria;p__Proteobacteria;c__Epsilonproteobacteria;o__Campylobacterales;f__Helicobacteraceae;g__	4.12426e-06	2.06229e-06	0
k__Bacteria;p__Proteobacteria;c__Gammaproteobacteria;o__Alteromonadales;f__Alteromonadaceae;g__Cellvibrio	0	2.06229e-06	0
k__Bacteria;p__Proteobacteria;c__Gammaproteobacteria;o__Alteromonadales;f__HTCC2188;g__HTCC	8.24853e-06	2.06229e-06	0
k__Bacteria;p__Proteobacteria;c__Gammaproteobacteria;o__Alteromonadales;Other;Other	4.12426e-06	2.06229e-06	1.64777e-05
k__Bacteria;p__Proteobacteria;c__Gammaproteobacteria;o__Oceanospirillales;f__Halomonadaceae;g__	4.12426e-06	2.06229e-06	0
k__Bacteria;p__Proteobacteria;c__Gammaproteobacteria;o__Pasteurellales;f__Pasteurellaceae;g__Mannheimia	4.53669e-05	2.06229e-06	4.11942e-05
k__Bacteria;p__Proteobacteria;c__Gammaproteobacteria;o__Pseudomonadales;f__Moraxellaceae;g__	4.12426e-06	2.06229e-06	1.4418e-05
k__Bacteria;p__Proteobacteria;c__Gammaproteobacteria;o__Pseudomonadales;f__Pseudomonadaceae;g__	2.06213e-06	2.06229e-06	0
k__Bacteria;p__[Thermi];c__Deinococci;o__Deinococcales;f__Trueperaceae;g__Truepera	1.23728e-05	0	0
k__Bacteria;p__[Thermi];c__Deinococci;o__Thermales;f__Thermaceae;g__Thermus	0	0	8.23884e-06
k__Bacteria;p__Acidobacteria;c__[Chloracidobacteria];o__11-24;f__;g__	1.23728e-05	0	0
k__Bacteria;p__Acidobacteria;c__[Chloracidobacteria];o__DS-100;f__;g__	0	0	4.11942e-06
k__Bacteria;p__Acidobacteria;c__BPC102;o__MVS-40;f__;g__	1.23728e-05	0	0
k__Bacteria;p__Acidobacteria;c__Solibacteres;o__Solibacterales;f__Solibacteraceae;g__	2.06213e-06	0	0
k__Bacteria;p__Actinobacteria;c__Acidimicrobiia;o__Acidimicrobiales;f__EB1017;g__	2.06213e-06	0	0
k__Bacteria;p__Actinobacteria;c__Acidimicrobiia;o__Acidimicrobiales;f__Iamiaceae;g__Iamia	1.85592e-05	0	0
k__Bacteria;p__Actinobacteria;c__Acidimicrobiia;o__Acidimicrobiales;f__Microthrixaceae;g__	2.47456e-05	0	2.26568e-05
k__Bacteria;p__Actinobacteria;c__Actinobacteria;o__Actinomycetales;f__ACK-M1;g__	4.12426e-06	0	0
k__Bacteria;p__Actinobacteria;c__Actinobacteria;o__Actinomycetales;f__Actinomycetaceae;g__Actinobaculum	1.23728e-05	0	0
k__Bacteria;p__Actinobacteria;c__Actinobacteria;o__Actinomycetales;f__Cellulomonadaceae;g__Demequina	2.06213e-06	0	1.23583e-05
k__Bacteria;p__Actinobacteria;c__Actinobacteria;o__Actinomycetales;f__Cellulomonadaceae;Other	2.06213e-06	0	0
k__Bacteria;p__Actinobacteria;c__Actinobacteria;o__Actinomycetales;f__Dermabacteraceae;g__Dermabacter	0	0	2.05971e-06
k__Bacteria;p__Actinobacteria;c__Actinobacteria;o__Actinomycetales;f__Frankiaceae;g__Frankia	0	0	2.05971e-06
k__Bacteria;p__Actinobacteria;c__Actinobacteria;o__Actinomycetales;f__Frankiaceae;Other	4.12426e-06	0	0
k__Bacteria;p__Actinobacteria;c__Actinobacteria;o__Actinomycetales;f__Gordoniaceae;g__Gordonia	0	0	2.05971e-06
k__Bacteria;p__Actinobacteria;c__Actinobacteria;o__Actinomycetales;f__Intrasporangiaceae;g__Serinicoccus	2.06213e-06	0	0
k__Bacteria;p__Actinobacteria;c__Actinobacteria;o__Actinomycetales;f__Microbacteriaceae;g__Leifsonia	0	0	2.05971e-06
k__Bacteria;p__Actinobacteria;c__Actinobacteria;o__Actinomycetales;f__Microbacteriaceae;g__Yonghaparkia	0	0	2.05971e-06
k__Bacteria;p__Actinobacteria;c__Actinobacteria;o__Actinomycetales;f__Micrococcaceae;g__Rothia	4.12426e-06	0	2.26568e-05
k__Bacteria;p__Actinobacteria;c__Actinobacteria;o__Actinomycetales;f__Micromonosporaceae;g__Actinoplanes	0	0	2.05971e-06
k__Bacteria;p__Actinobacteria;c__Actinobacteria;o__Actinomycetales;f__Micromonosporaceae;g__Catellatospora	4.12426e-06	0	0
k__Bacteria;p__Actinobacteria;c__Actinobacteria;o__Actinomycetales;f__Micromonosporaceae;g__Micromonospora	0	0	2.05971e-06
k__Bacteria;p__Actinobacteria;c__Actinobacteria;o__Actinomycetales;f__Nocardiaceae;Other	6.1864e-06	0	0
k__Bacteria;p__Actinobacteria;c__Actinobacteria;o__Actinomycetales;f__Nocardiopsaceae;g__	4.12426e-06	0	1.85374e-05
k__Bacteria;p__Actinobacteria;c__Actinobacteria;o__Actinomycetales;f__Promicromonosporaceae;g__Promicromonospora	0	0	2.05971e-06
k__Bacteria;p__Actinobacteria;c__Actinobacteria;o__Actinomycetales;f__Promicromonosporaceae;g__Xylanimicrobium	1.23728e-05	0	2.05971e-06
k__Bacteria;p__Actinobacteria;c__Actinobacteria;o__Actinomycetales;f__Propionibacteriaceae;g__Luteococcus	4.12426e-06	0	0
k__Bacteria;p__Actinobacteria;c__Actinobacteria;o__Actinomycetales;f__Sanguibacteraceae;g__Sanguibacter	8.24853e-06	0	0
k__Bacteria;p__Actinobacteria;c__Actinobacteria;o__Actinomycetales;f__Streptomycetaceae;g__	4.12426e-06	0	8.23884e-06
k__Bacteria;p__Actinobacteria;c__Actinobacteria;o__Actinomycetales;f__Streptosporangiaceae;g__Streptosporangium	2.68077e-05	0	1.64777e-05
k__Bacteria;p__Actinobacteria;c__Actinobacteria;o__Actinomycetales;f__Streptosporangiaceae;Other	0	0	2.05971e-06
k__Bacteria;p__Actinobacteria;c__Actinobacteria;o__Actinomycetales;f__Thermomonosporaceae;g__Actinomadura	8.24853e-06	0	0
k__Bacteria;p__Actinobacteria;c__Actinobacteria;o__Actinomycetales;f__Thermomonosporaceae;Other	6.1864e-06	0	0
k__Bacteria;p__Actinobacteria;c__Actinobacteria;o__Actinomycetales;f__Williamsiaceae;g__Williamsia	4.12426e-06	0	3.91345e-05
k__Bacteria;p__Actinobacteria;c__Coriobacteriia;o__Coriobacteriales;f__Coriobacteriaceae;g__Eggerthella	4.12426e-06	0	0
k__Bacteria;p__Actinobacteria;c__MB-A2-108;o__0319-7L14;f__;g__	1.64971e-05	0	0
k__Bacteria;p__Actinobacteria;c__Thermoleophilia;o__;f__;g__	4.12426e-05	0	0
k__Bacteria;p__Actinobacteria;c__Thermoleophilia;o__Gaiellales;f__AK1AB1_02E;g__	2.26835e-05	0	0.000166837
k__Bacteria;p__Armatimonadetes;c__[Fimbriimonadia];o__[Fimbriimonadales];f__;g__	4.12426e-06	0	0
k__Bacteria;p__Armatimonadetes;c__[Fimbriimonadia];o__[Fimbriimonadales];f__[Fimbriimonadaceae];g__Fimbriimonas	2.06213e-06	0	2.05971e-06
k__Bacteria;p__Armatimonadetes;c__0319-6E2;o__;f__;g__	5.98018e-05	0	3.70748e-05
k__Bacteria;p__Armatimonadetes;c__SJA-176;o__RB046;f__;g__	2.88698e-05	0	0
k__Bacteria;p__Armatimonadetes;c__SJA-176;o__TP122;f__;g__	2.26835e-05	0	0
k__Bacteria;p__Bacteroidetes;c__[Saprospirae];o__[Saprospirales];f__Chitinophagaceae;g__Chitinophaga	2.06213e-06	0	0
k__Bacteria;p__Bacteroidetes;c__[Saprospirae];o__[Saprospirales];f__Saprospiraceae;g__	6.1864e-06	0	0.000191553
k__Bacteria;p__Bacteroidetes;c__Bacteroidia;o__Bacteroidales;f__[Odoribacteraceae];g__Butyricimonas	5.77397e-05	0	2.05971e-06
k__Bacteria;p__Bacteroidetes;c__Bacteroidia;o__Bacteroidales;f__Porphyromonadaceae;g__Tannerella	2.06213e-06	0	0
k__Bacteria;p__Bacteroidetes;c__Bacteroidia;o__Bacteroidales;f__Porphyromonadaceae;Other	4.53669e-05	0	0
k__Bacteria;p__Bacteroidetes;c__Bacteroidia;o__Bacteroidales;f__Prevotellaceae;g__	6.1864e-06	0	0
k__Bacteria;p__Bacteroidetes;c__Bacteroidia;o__Bacteroidales;f__Rikenellaceae;Other	4.12426e-06	0	0
k__Bacteria;p__Bacteroidetes;c__Cytophagia;o__Cytophagales;f__Cytophagaceae;g__Rhodocytophaga	1.23728e-05	0	0.000208031
k__Bacteria;p__Bacteroidetes;c__Cytophagia;o__Cytophagales;f__Cytophagaceae;g__Sporocytophaga	6.1864e-06	0	0.000222449
k__Bacteria;p__Bacteroidetes;c__Cytophagia;o__Cytophagales;f__Flammeovirgaceae;g__Fulvivirga	6.1864e-06	0	0
k__Bacteria;p__Bacteroidetes;c__Flavobacteriia;o__Flavobacteriales;f__;g__	8.24853e-06	0	2.05971e-06
k__Bacteria;p__Bacteroidetes;c__Flavobacteriia;o__Flavobacteriales;f__Cryomorphaceae;Other	2.06213e-06	0	0
k__Bacteria;p__Bacteroidetes;c__Flavobacteriia;o__Flavobacteriales;f__Flavobacteriaceae;g__Capnocytophaga	0	0	2.05971e-06
k__Bacteria;p__Bacteroidetes;c__Flavobacteriia;o__Flavobacteriales;f__Flavobacteriaceae;g__Muricauda	2.06213e-06	0	0
k__Bacteria;p__Bacteroidetes;c__Sphingobacteriia;o__Sphingobacteriales;f__Sphingobacteriaceae;Other	2.06213e-05	0	0
k__Bacteria;p__Bacteroidetes;c__VC2_1_Bac22;o__;f__;g__	3.71184e-05	0	2.05971e-06
k__Bacteria;p__Chlorobi;c__;o__;f__;g__	0	0	1.4418e-05
k__Bacteria;p__Chlorobi;c__Ignavibacteria;o__Ignavibacteriales;f__Ignavibacteriaceae;g__	1.03107e-05	0	0
k__Bacteria;p__Chloroflexi;c__Anaerolineae;o__Anaerolineales;f__Anaerolinaceae;g__Longilinea	2.06213e-05	0	0
k__Bacteria;p__Chloroflexi;c__Anaerolineae;o__CFB-26;f__;g__	0	0	8.65079e-05
k__Bacteria;p__Chloroflexi;c__Anaerolineae;o__envOPS12;f__;g__	0.000179405	0	0
k__Bacteria;p__Chloroflexi;c__Anaerolineae;o__SBR1031;f__oc28;g__	4.12426e-06	0	0
k__Bacteria;p__Chloroflexi;c__Anaerolineae;o__SBR1031;f__SJA-101;g__	1.03107e-05	0	0.000348091
k__Bacteria;p__Chloroflexi;c__Chloroflexi;o__[Roseiflexales];f__[Kouleothrixaceae];g__Kouleothrix	2.06213e-06	0	0
k__Bacteria;p__Chloroflexi;c__Chloroflexi;o__Chloroflexales;f__Chloroflexaceae;g__Chloronema	1.44349e-05	0	8.23884e-06
k__Bacteria;p__Chloroflexi;c__Chloroflexi;o__Herpetosiphonales;f__;g__	0	0	4.53136e-05
k__Bacteria;p__Chloroflexi;c__Ktedonobacteria;o__;f__;g__	2.47456e-05	0	0
k__Bacteria;p__Chloroflexi;c__SHA-26;o__;f__;g__	2.06213e-06	0	0
k__Bacteria;p__Chloroflexi;c__Thermomicrobia;o__Sphaerobacterales;f__;g__	3.91805e-05	0	1.64777e-05
k__Bacteria;p__Chloroflexi;c__TK10;o__AKYG885;f__5B-12;g__	1.85592e-05	0	0
k__Bacteria;p__Chloroflexi;c__TK10;o__AKYG885;Other;Other	8.24853e-06	0	0
k__Bacteria;p__Chloroflexi;c__TK10;o__B07_WMSP1;f__;g__	1.03107e-05	0	0
k__Bacteria;p__Chloroflexi;c__TK10;o__B07_WMSP1;f__FFCH4570;g__	0	0	2.05971e-06
k__Bacteria;p__Chloroflexi;c__TK17;o__;f__;g__	1.23728e-05	0	6.17913e-05
k__Bacteria;p__Chloroflexi;Other;Other;Other;Other	3.91805e-05	0	0
k__Bacteria;p__Firmicutes;c__Bacilli;o__Bacillales;f__[Exiguobacteraceae];g__	2.06213e-06	0	0
k__Bacteria;p__Firmicutes;c__Bacilli;o__Bacillales;f__Paenibacillaceae;g__Ammoniphilus	4.53669e-05	0	0
k__Bacteria;p__Firmicutes;c__Bacilli;o__Bacillales;f__Paenibacillaceae;g__Paenibacillus	0.000131976	0	1.85374e-05
k__Bacteria;p__Firmicutes;c__Bacilli;o__Lactobacillales;f__;g__	1.03107e-05	0	8.23884e-06
k__Bacteria;p__Firmicutes;c__Bacilli;o__Lactobacillales;f__Aerococcaceae;g__Alkalibacterium	0	0	5.14928e-05
k__Bacteria;p__Firmicutes;c__Bacilli;o__Lactobacillales;f__Aerococcaceae;g__Alloiococcus	0	0	1.4418e-05
k__Bacteria;p__Firmicutes;c__Bacilli;o__Lactobacillales;f__Carnobacteriaceae;g__Desemzia	2.06213e-06	0	4.11942e-06
k__Bacteria;p__Firmicutes;c__Bacilli;o__Lactobacillales;f__Carnobacteriaceae;Other	2.06213e-06	0	0
k__Bacteria;p__Firmicutes;c__Bacilli;o__Lactobacillales;f__Enterococcaceae;g__	0	0	2.05971e-06
k__Bacteria;p__Firmicutes;c__Bacilli;o__Lactobacillales;f__Enterococcaceae;g__Vagococcus	8.24853e-06	0	0
k__Bacteria;p__Firmicutes;c__Bacilli;o__Lactobacillales;f__Leuconostocaceae;g__Weissella	6.1864e-06	0	0
k__Bacteria;p__Firmicutes;c__Bacilli;o__Lactobacillales;f__Streptococcaceae;g__Lactococcus	2.06213e-06	0	0
k__Bacteria;p__Firmicutes;c__Bacilli;o__Lactobacillales;f__Streptococcaceae;Other	2.06213e-06	0	0
k__Bacteria;p__Firmicutes;c__Clostridia;o__;f__;g__	1.23728e-05	0	0
k__Bacteria;p__Firmicutes;c__Clostridia;o__Clostridiales;f__[Acidaminobacteraceae];g__	2.06213e-06	0	0
k__Bacteria;p__Firmicutes;c__Clostridia;o__Clostridiales;f__[Acidaminobacteraceae];g__Fusibacter	1.85592e-05	0	0
k__Bacteria;p__Firmicutes;c__Clostridia;o__Clostridiales;f__[Mogibacteriaceae];Other	2.47456e-05	0	0
k__Bacteria;p__Firmicutes;c__Clostridia;o__Clostridiales;f__[Tissierellaceae];g__Peptoniphilus	2.06213e-06	0	8.23884e-06
k__Bacteria;p__Firmicutes;c__Clostridia;o__Clostridiales;f__[Tissierellaceae];g__ph2	2.88698e-05	0	0
k__Bacteria;p__Firmicutes;c__Clostridia;o__Clostridiales;f__Caldicoprobacteraceae;g__Caldicoprobacter	1.23728e-05	0	0
k__Bacteria;p__Firmicutes;c__Clostridia;o__Clostridiales;f__Clostridiaceae;g__Alkaliphilus	0	0	2.05971e-06
k__Bacteria;p__Firmicutes;c__Clostridia;o__Clostridiales;f__Clostridiaceae;g__Candidatus Arthromitus	6.1864e-06	0	0
k__Bacteria;p__Firmicutes;c__Clostridia;o__Clostridiales;f__Clostridiaceae;g__Clostridiisalibacter	2.26835e-05	0	0
k__Bacteria;p__Firmicutes;c__Clostridia;o__Clostridiales;f__Eubacteriaceae;g__	1.03107e-05	0	1.85374e-05
k__Bacteria;p__Firmicutes;c__Clostridia;o__Clostridiales;f__Eubacteriaceae;g__Garciella	2.26835e-05	0	0
k__Bacteria;p__Firmicutes;c__Clostridia;o__Clostridiales;f__Gracilibacteraceae;g__Gracilibacter	3.29941e-05	0	0
k__Bacteria;p__Firmicutes;c__Clostridia;o__Clostridiales;f__Lachnospiraceae;g__Lachnospira	1.23728e-05	0	0
k__Bacteria;p__Firmicutes;c__Clostridia;o__Clostridiales;f__Lachnospiraceae;g__Shuttleworthia	1.03107e-05	0	0
k__Bacteria;p__Firmicutes;c__Clostridia;o__Clostridiales;f__Peptococcaceae;g__Peptococcus	3.29941e-05	0	0
k__Bacteria;p__Firmicutes;c__Clostridia;o__Clostridiales;f__Peptococcaceae;Other	4.12426e-06	0	2.05971e-06
k__Bacteria;p__Firmicutes;c__Clostridia;o__Clostridiales;f__Peptostreptococcaceae;g__Tepidibacter	4.12426e-06	0	0
k__Bacteria;p__Firmicutes;c__Clostridia;o__Clostridiales;f__Syntrophomonadaceae;g__Syntrophomonas	2.06213e-06	0	0
k__Bacteria;p__Firmicutes;c__Clostridia;o__Clostridiales;f__Veillonellaceae;g__	8.66095e-05	0	0
k__Bacteria;p__Firmicutes;c__Clostridia;o__Clostridiales;f__Veillonellaceae;g__BSV43	1.23728e-05	0	0
k__Bacteria;p__Firmicutes;c__Clostridia;o__Clostridiales;f__Veillonellaceae;g__Dialister	1.03107e-05	0	0
k__Bacteria;p__Firmicutes;c__Clostridia;o__Clostridiales;f__Veillonellaceae;g__Megamonas	0.000119604	0	4.11942e-06
k__Bacteria;p__Firmicutes;c__Clostridia;o__Clostridiales;f__Veillonellaceae;g__Selenomonas	6.80504e-05	0	0
k__Bacteria;p__Firmicutes;c__Clostridia;o__Clostridiales;f__Veillonellaceae;g__Sporomusa	0	0	2.67762e-05
k__Bacteria;p__Firmicutes;c__Clostridia;o__Clostridiales;f__Veillonellaceae;g__Succiniclasticum	9.07338e-05	0	0
k__Bacteria;p__Firmicutes;c__Erysipelotrichi;o__Erysipelotrichales;f__Erysipelotrichaceae;g__Catenibacterium	5.56776e-05	0	0
k__Bacteria;p__Firmicutes;c__Erysipelotrichi;o__Erysipelotrichales;f__Erysipelotrichaceae;g__Erysipelothrix	0.000266015	0	2.05971e-06
k__Bacteria;p__Firmicutes;c__Erysipelotrichi;o__Erysipelotrichales;f__Erysipelotrichaceae;g__PSB-M-3	2.06213e-06	0	0
k__Bacteria;p__Fusobacteria;c__Fusobacteriia;o__Fusobacteriales;f__Fusobacteriaceae;g__Fusobacterium	0.000391805	0	3.08957e-05
k__Bacteria;p__Gemmatimonadetes;c__;o__;f__;g__	1.64971e-05	0	0
k__Bacteria;p__Gemmatimonadetes;c__Gemm-2;o__;f__;g__	0	0	1.02986e-05
k__Bacteria;p__Gemmatimonadetes;c__Gemmatimonadetes;o__Gemmatimonadales;f__;g__	8.45474e-05	0	0
k__Bacteria;p__GN02;c__BD1-5;o__;f__;g__	0	0	2.05971e-06
k__Bacteria;p__Kazan-3B-28;c__;o__;f__;g__	2.06213e-06	0	0
k__Bacteria;p__LD1;c__;o__;f__;g__	2.06213e-05	0	0
k__Bacteria;p__MVP-21;c__;o__;f__;g__	1.44349e-05	0	0
k__Bacteria;p__Nitrospirae;c__Nitrospira;o__Nitrospirales;f__[Thermodesulfovibrionaceae];g__GOUTA19	8.24853e-06	0	0
k__Bacteria;p__Nitrospirae;c__Nitrospira;o__Nitrospirales;f__0319-6A21;g__	2.26835e-05	0	0
k__Bacteria;p__Nitrospirae;c__Nitrospira;o__Nitrospirales;f__Nitrospiraceae;g__Nitrospira	7.62989e-05	0	3.08957e-05
k__Bacteria;p__NKB19;c__;o__;f__;g__	0	0	1.64777e-05
k__Bacteria;p__OD1;c__ABY1;o__;f__;g__	3.71184e-05	0	0
k__Bacteria;p__OD1;c__ZB2;o__;f__;g__	8.24853e-06	0	6.17913e-06
k__Bacteria;p__Planctomycetes;c__OM190;o__CL500-15;f__;g__	1.23728e-05	0	4.11942e-05
k__Bacteria;p__Planctomycetes;c__Phycisphaerae;o__Pla1;f__;g__	8.24853e-06	0	0
k__Bacteria;p__Proteobacteria;c__Alphaproteobacteria;o__BD7-3;f__;g__	4.7429e-05	0	0.000201852
k__Bacteria;p__Proteobacteria;c__Alphaproteobacteria;o__Caulobacterales;f__Caulobacteraceae;g__Asticcacaulis	0	0	1.4418e-05
k__Bacteria;p__Proteobacteria;c__Alphaproteobacteria;o__Caulobacterales;f__Caulobacteraceae;g__Brevundimonas	6.1864e-06	0	8.23884e-06
k__Bacteria;p__Proteobacteria;c__Alphaproteobacteria;o__Rhizobiales;f__Beijerinckiaceae;Other	0	0	2.05971e-06
k__Bacteria;p__Proteobacteria;c__Alphaproteobacteria;o__Rhizobiales;f__Bradyrhizobiaceae;g__Bosea	0	0	2.05971e-06
k__Bacteria;p__Proteobacteria;c__Alphaproteobacteria;o__Rhizobiales;f__Brucellaceae;g__Ochrobactrum	2.26835e-05	0	2.05971e-06
k__Bacteria;p__Proteobacteria;c__Alphaproteobacteria;o__Rhizobiales;f__Hyphomicrobiaceae;g__Hyphomicrobium	2.06213e-05	0	0
k__Bacteria;p__Proteobacteria;c__Alphaproteobacteria;o__Rhizobiales;f__Hyphomicrobiaceae;g__Pedomicrobium	1.85592e-05	0	0
k__Bacteria;p__Proteobacteria;c__Alphaproteobacteria;o__Rhizobiales;f__Hyphomicrobiaceae;Other	2.06213e-06	0	0
k__Bacteria;p__Proteobacteria;c__Alphaproteobacteria;o__Rhizobiales;f__Methylocystaceae;g__Methylosinus	4.12426e-06	0	9.68064e-05
k__Bacteria;p__Proteobacteria;c__Alphaproteobacteria;o__Rhizobiales;f__Phyllobacteriaceae;g__Defluvibacter	4.12426e-06	0	0
k__Bacteria;p__Proteobacteria;c__Alphaproteobacteria;o__Rhizobiales;f__Rhodobiaceae;g__	0	0	2.05971e-06
k__Bacteria;p__Proteobacteria;c__Alphaproteobacteria;o__Rhizobiales;f__Rhodobiaceae;g__Afifella	0	0	1.4418e-05
k__Bacteria;p__Proteobacteria;c__Alphaproteobacteria;o__Rhodobacterales;f__Rhodobacteraceae;g__Amaricoccus	4.12426e-06	0	2.05971e-06
k__Bacteria;p__Proteobacteria;c__Alphaproteobacteria;o__Rhodobacterales;f__Rhodobacteraceae;g__Anaerospora	2.68077e-05	0	0
k__Bacteria;p__Proteobacteria;c__Alphaproteobacteria;o__Rhodospirillales;f__Acetobacteraceae;g__Roseomonas	6.1864e-06	0	2.05971e-06
k__Bacteria;p__Proteobacteria;c__Alphaproteobacteria;o__Rhodospirillales;f__Rhodospirillaceae;g__Skermanella	0.000195903	0	8.85676e-05
k__Bacteria;p__Proteobacteria;c__Alphaproteobacteria;o__Rickettsiales;f__mitochondria;g__Saprolegnia	0	0	2.05971e-06
k__Bacteria;p__Proteobacteria;c__Alphaproteobacteria;o__Rickettsiales;f__Rickettsiaceae;g__Wolbachia	0	0	2.05971e-05
k__Bacteria;p__Proteobacteria;c__Alphaproteobacteria;o__Sphingomonadales;f__Erythrobacteraceae;g__Citromicrobium	0	0	4.11942e-06
k__Bacteria;p__Proteobacteria;c__Betaproteobacteria;o__Burkholderiales;f__;g__	2.88698e-05	0	2.26568e-05
k__Bacteria;p__Proteobacteria;c__Betaproteobacteria;o__Burkholderiales;f__Alcaligenaceae;Other	6.1864e-05	0	0.000100926
k__Bacteria;p__Proteobacteria;c__Betaproteobacteria;o__Burkholderiales;f__Burkholderiaceae;g__Burkholderia	0	0	1.02986e-05
k__Bacteria;p__Proteobacteria;c__Betaproteobacteria;o__Burkholderiales;f__Comamonadaceae;g__Delftia	4.12426e-06	0	0
k__Bacteria;p__Proteobacteria;c__Betaproteobacteria;o__Burkholderiales;f__Comamonadaceae;g__Hylemonella	1.03107e-05	0	0
k__Bacteria;p__Proteobacteria;c__Betaproteobacteria;o__Burkholderiales;f__Comamonadaceae;g__Limnobacter	4.12426e-06	0	0
k__Bacteria;p__Proteobacteria;c__Betaproteobacteria;o__Burkholderiales;f__Comamonadaceae;g__Limnohabitans	1.64971e-05	0	4.11942e-05
k__Bacteria;p__Proteobacteria;c__Betaproteobacteria;o__Burkholderiales;f__Comamonadaceae;g__Ramlibacter	0.000144349	0	0.000352211
k__Bacteria;p__Proteobacteria;c__Betaproteobacteria;o__Burkholderiales;f__Comamonadaceae;g__Roseateles	8.24853e-06	0	2.67762e-05
k__Bacteria;p__Proteobacteria;c__Betaproteobacteria;o__Burkholderiales;f__Oxalobacteraceae;g__Janthinobacterium	1.85592e-05	0	0
k__Bacteria;p__Proteobacteria;c__Betaproteobacteria;o__Burkholderiales;f__Oxalobacteraceae;g__Oxalobacter	2.88698e-05	0	0
k__Bacteria;p__Proteobacteria;c__Betaproteobacteria;o__Burkholderiales;f__Oxalobacteraceae;g__Ralstonia	2.06213e-06	0	2.8836e-05
k__Bacteria;p__Proteobacteria;c__Betaproteobacteria;o__Ellin6067;f__;g__	0.000109293	0	3.50151e-05
k__Bacteria;p__Proteobacteria;c__Betaproteobacteria;o__Hydrogenophilales;f__Hydrogenophilaceae;g__Thiobacillus	4.12426e-06	0	0
k__Bacteria;p__Proteobacteria;c__Betaproteobacteria;o__Hydrogenophilales;f__Hydrogenophilaceae;Other	1.23728e-05	0	0
k__Bacteria;p__Proteobacteria;c__Betaproteobacteria;o__Methylophilales;f__Methylophilaceae;Other	6.1864e-06	0	6.17913e-06
k__Bacteria;p__Proteobacteria;c__Betaproteobacteria;o__MND1;f__;g__	4.53669e-05	0	4.73734e-05
k__Bacteria;p__Proteobacteria;c__Betaproteobacteria;o__Neisseriales;f__Neisseriaceae;g__Vitreoscilla	2.06213e-06	0	8.23884e-06
k__Bacteria;p__Proteobacteria;c__Betaproteobacteria;o__Rhodocyclales;f__Rhodocyclaceae;g__	4.53669e-05	0	0
k__Bacteria;p__Proteobacteria;c__Betaproteobacteria;o__Rhodocyclales;f__Rhodocyclaceae;g__Dechloromonas	9.07338e-05	0	0
k__Bacteria;p__Proteobacteria;c__Betaproteobacteria;o__Rhodocyclales;f__Rhodocyclaceae;g__K82	6.1864e-06	0	0
k__Bacteria;p__Proteobacteria;c__Betaproteobacteria;o__Rhodocyclales;f__Rhodocyclaceae;g__Sulfuritalea	8.24853e-06	0	0
k__Bacteria;p__Proteobacteria;c__Deltaproteobacteria;o__;f__;g__	8.24853e-06	0	8.23884e-05
k__Bacteria;p__Proteobacteria;c__Deltaproteobacteria;o__Bdellovibrionales;f__Bacteriovoracaceae;g__	3.71184e-05	0	0
k__Bacteria;p__Proteobacteria;c__Deltaproteobacteria;o__Bdellovibrionales;f__Bdellovibrionaceae;g__Bdellovibrio	8.24853e-06	0	1.64777e-05
k__Bacteria;p__Proteobacteria;c__Deltaproteobacteria;o__Desulfovibrionales;f__Desulfovibrionaceae;g__Desulfovibrio	2.06213e-06	0	0
k__Bacteria;p__Proteobacteria;c__Deltaproteobacteria;o__Desulfovibrionales;f__Desulfovibrionaceae;Other	2.06213e-06	0	0
k__Bacteria;p__Proteobacteria;c__Deltaproteobacteria;o__Desulfuromonadales;f__Geobacteraceae;g__Geobacter	8.24853e-06	0	0
k__Bacteria;p__Proteobacteria;c__Deltaproteobacteria;o__MBNT15;f__;g__	4.12426e-06	0	0
k__Bacteria;p__Proteobacteria;c__Deltaproteobacteria;o__Myxococcales;f__Cystobacterineae;g__	2.06213e-05	0	3.08957e-05
k__Bacteria;p__Proteobacteria;c__Deltaproteobacteria;o__Myxococcales;f__Haliangiaceae;g__	7.01125e-05	0	0.000154478
k__Bacteria;p__Proteobacteria;c__Deltaproteobacteria;o__Myxococcales;f__Nannocystaceae;g__Nannocystis	4.7429e-05	0	8.65079e-05
k__Bacteria;p__Proteobacteria;c__Deltaproteobacteria;o__Myxococcales;f__Nannocystaceae;g__Plesiocystis	1.64971e-05	0	0.000160657
k__Bacteria;p__Proteobacteria;c__Deltaproteobacteria;o__Myxococcales;f__OM27;g__	2.06213e-06	0	0
k__Bacteria;p__Proteobacteria;c__Deltaproteobacteria;o__NB1-j;f__;g__	4.12426e-06	0	2.47165e-05
k__Bacteria;p__Proteobacteria;c__Deltaproteobacteria;o__Syntrophobacterales;f__Syntrophobacteraceae;Other	1.64971e-05	0	0
k__Bacteria;p__Proteobacteria;c__Epsilonproteobacteria;o__Campylobacterales;f__Helicobacteraceae;g__Helicobacter	4.12426e-06	0	0
k__Bacteria;p__Proteobacteria;c__Gammaproteobacteria;o__[Marinicellales];f__[Marinicellaceae];g__	4.12426e-06	0	0
k__Bacteria;p__Proteobacteria;c__Gammaproteobacteria;o__34P16;f__;g__	0	0	8.23884e-06
k__Bacteria;p__Proteobacteria;c__Gammaproteobacteria;o__Aeromonadales;f__Succinivibrionaceae;g__Succinivibrio	4.12426e-06	0	0
k__Bacteria;p__Proteobacteria;c__Gammaproteobacteria;o__Alteromonadales;f__[Chromatiaceae];g__Rheinheimera	2.06213e-06	0	0
k__Bacteria;p__Proteobacteria;c__Gammaproteobacteria;o__Alteromonadales;f__211ds20;g__	0	0	6.3851e-05
k__Bacteria;p__Proteobacteria;c__Gammaproteobacteria;o__Alteromonadales;f__Alteromonadaceae;g__	2.06213e-06	0	0.000166837
k__Bacteria;p__Proteobacteria;c__Gammaproteobacteria;o__Alteromonadales;f__Alteromonadaceae;g__Marinimicrobium	0	0	2.05971e-06
k__Bacteria;p__Proteobacteria;c__Gammaproteobacteria;o__Alteromonadales;f__Shewanellaceae;g__Shewanella	2.06213e-06	0	0
k__Bacteria;p__Proteobacteria;c__Gammaproteobacteria;o__Cardiobacteriales;f__;g__	0	0	6.17913e-06
k__Bacteria;p__Proteobacteria;c__Gammaproteobacteria;o__Chromatiales;f__;g__	2.26835e-05	0	0
k__Bacteria;p__Proteobacteria;c__Gammaproteobacteria;o__Chromatiales;f__Chromatiaceae;g__	1.03107e-05	0	2.05971e-06
k__Bacteria;p__Proteobacteria;c__Gammaproteobacteria;o__Enterobacteriales;f__Enterobacteriaceae;g__Proteus	6.1864e-06	0	0
k__Bacteria;p__Proteobacteria;c__Gammaproteobacteria;o__Enterobacteriales;f__Enterobacteriaceae;Other	1.64971e-05	0	2.05971e-06
k__Bacteria;p__Proteobacteria;c__Gammaproteobacteria;o__Legionellales;f__;g__	1.85592e-05	0	0
k__Bacteria;p__Proteobacteria;c__Gammaproteobacteria;o__Legionellales;f__Coxiellaceae;g__	1.85592e-05	0	2.05971e-06
k__Bacteria;p__Proteobacteria;c__Gammaproteobacteria;o__Legionellales;f__Coxiellaceae;g__Aquicella	1.44349e-05	0	1.85374e-05
k__Bacteria;p__Proteobacteria;c__Gammaproteobacteria;o__Legionellales;f__Legionellaceae;g__	2.47456e-05	0	1.4418e-05
k__Bacteria;p__Proteobacteria;c__Gammaproteobacteria;o__Legionellales;f__Legionellaceae;g__Legionella	1.23728e-05	0	1.4418e-05
k__Bacteria;p__Proteobacteria;c__Gammaproteobacteria;o__Pasteurellales;f__Pasteurellaceae;g__Haemophilus	2.06213e-06	0	2.05971e-06
k__Bacteria;p__Proteobacteria;c__Gammaproteobacteria;o__Xanthomonadales;f__Sinobacteraceae;Other	0	0	2.05971e-06
k__Bacteria;p__Proteobacteria;c__Gammaproteobacteria;o__Xanthomonadales;f__Xanthomonadaceae;g__Arenimonas	1.44349e-05	0	0
k__Bacteria;p__Proteobacteria;c__Gammaproteobacteria;o__Xanthomonadales;f__Xanthomonadaceae;g__Dokdonella	4.12426e-06	0	0
k__Bacteria;p__Proteobacteria;c__Gammaproteobacteria;o__Xanthomonadales;f__Xanthomonadaceae;g__Pseudoxanthomonas	0	0	2.05971e-06
k__Bacteria;p__Proteobacteria;c__Gammaproteobacteria;o__Xanthomonadales;f__Xanthomonadaceae;g__Xanthomonas	1.44349e-05	0	0
k__Bacteria;p__Proteobacteria;c__TA18;o__CV90;f__;g__	2.68077e-05	0	3.91345e-05
k__Bacteria;p__Proteobacteria;c__TA18;o__PHOS-HD29;f__;g__	1.23728e-05	0	2.05971e-06
k__Bacteria;p__SR1;c__;o__;f__;g__	2.68077e-05	0	3.29554e-05
k__Bacteria;p__Tenericutes;c__Mollicutes;o__Anaeroplasmatales;f__Anaeroplasmataceae;Other	2.06213e-06	0	0
k__Bacteria;p__Tenericutes;c__Mollicutes;o__Mycoplasmatales;f__Mycoplasmataceae;g__Candidatus Hepatoplasma	1.85592e-05	0	0
k__Bacteria;p__Tenericutes;Other;Other;Other;Other	1.03107e-05	0	0
k__Bacteria;p__TM7;c__;o__;f__;g__	2.06213e-06	0	0
k__Bacteria;p__Verrucomicrobia;c__[Spartobacteria];o__[Chthoniobacterales];f__[Chthoniobacteraceae];g__Candidatus Xiphinematobacter	0	0	6.17913e-06
k__Bacteria;p__Verrucomicrobia;c__[Spartobacteria];o__[Chthoniobacterales];f__[Chthoniobacteraceae];Other	2.06213e-06	0	0
k__Bacteria;p__Verrucomicrobia;c__Opitutae;o__;f__;g__	2.47456e-05	0	0
k__Bacteria;p__Verrucomicrobia;c__Opitutae;o__[Cerasicoccales];f__[Cerasicoccaceae];g__	0.000142287	0	0
k__Bacteria;p__Verrucomicrobia;c__Opitutae;o__[Pelagicoccales];f__[Pelagicoccaceae];g__Pelagicoccus	1.44349e-05	0	0
k__Bacteria;p__Verrucomicrobia;c__Opitutae;o__HA64;f__;g__	0.000103107	0	0
k__Bacteria;p__Verrucomicrobia;c__Opitutae;o__Opitutales;f__Opitutaceae;g__	0	0	7.41496e-05
k__Bacteria;p__Verrucomicrobia;c__Opitutae;o__Puniceicoccales;f__Puniceicoccaceae;g__	2.06213e-06	0	0
k__Bacteria;p__Verrucomicrobia;c__Verruco-5;o__;f__;g__	8.24853e-06	0	0
k__Bacteria;p__Verrucomicrobia;c__Verruco-5;o__MSBL3;f__;g__	1.03107e-05	0	0
k__Bacteria;p__Verrucomicrobia;c__Verrucomicrobiae;o__Verrucomicrobiales;f__Verrucomicrobiaceae;g__	2.06213e-06	0	6.17913e-06
k__Bacteria;p__Verrucomicrobia;c__Verrucomicrobiae;o__Verrucomicrobiales;f__Verrucomicrobiaceae;g__Prosthecobacter	0	0	8.23884e-06
k__Bacteria;p__WPS-2;c__;o__;f__;g__	8.24853e-06	0	0

## Sheet: Silva Genera
# Constructed from biom file
#OTU ID	23586	23594	23575
D_0__Bacteria;D_1__Acidobacteria;D_2__Blastocatellia;D_3__Blastocatellales;D_4__Blastocatellaceae (Subgroup 4);D_5__11-24	1.28218e-05	0	0
D_0__Bacteria;D_1__Acidobacteria;D_2__Blastocatellia;D_3__Blastocatellales;D_4__Blastocatellaceae (Subgroup 4);D_5__Aridibacter	5.55613e-05	0	0.000177837
D_0__Bacteria;D_1__Acidobacteria;D_2__Blastocatellia;D_3__Blastocatellales;D_4__Blastocatellaceae (Subgroup 4);D_5__Blastocatella	0.000160273	4.2096e-06	0.000379242
D_0__Bacteria;D_1__Acidobacteria;D_2__Blastocatellia;D_3__Blastocatellales;D_4__Blastocatellaceae (Subgroup 4);D_5__DS-100	0	0	4.28522e-06
D_0__Bacteria;D_1__Acidobacteria;D_2__Blastocatellia;D_3__Blastocatellales;D_4__Blastocatellaceae (Subgroup 4);D_5__RB41	0.000388929	6.10393e-05	0.000325677
D_0__Bacteria;D_1__Acidobacteria;D_2__Blastocatellia;D_3__Blastocatellales;D_4__Blastocatellaceae (Subgroup 4);D_5__Stenotrophobacter	0.000638954	3.1572e-05	0.00288824
D_0__Bacteria;D_1__Acidobacteria;D_2__Blastocatellia;D_3__Blastocatellales;D_4__Blastocatellaceae (Subgroup 4);D_5__uncultured	0.000412435	6.31441e-05	0.00641498
D_0__Bacteria;D_1__Acidobacteria;D_2__Blastocatellia;D_3__Blastocatellales;D_4__Blastocatellaceae (Subgroup 4);Other	7.2657e-05	0	0.000357816
D_0__Bacteria;D_1__Acidobacteria;D_2__Holophagae;D_3__Subgroup 10;D_4__ABS-19;D_5__uncultured bacterium	0	0	8.99897e-05
D_0__Bacteria;D_1__Acidobacteria;D_2__Holophagae;D_3__Subgroup 10;D_4__ABS-19;D_5__uncultured prokaryote	0	1.68384e-05	0
D_0__Bacteria;D_1__Acidobacteria;D_2__Holophagae;D_3__Subgroup 10;D_4__ABS-19;Other	4.27394e-06	0	0
D_0__Bacteria;D_1__Acidobacteria;D_2__Holophagae;D_3__Subgroup 7;D_4__uncultured Acidobacteria bacterium;D_5__uncultured Acidobacteria bacterium	1.70958e-05	2.31528e-05	6.42784e-06
D_0__Bacteria;D_1__Acidobacteria;D_2__Holophagae;D_3__Subgroup 7;D_4__uncultured Acidobacterium sp.;D_5__uncultured Acidobacterium sp.	0	0	9.42749e-05
D_0__Bacteria;D_1__Acidobacteria;D_2__Holophagae;D_3__Subgroup 7;D_4__uncultured bacterium;D_5__uncultured bacterium	0.000279943	3.78864e-05	0.000214261
D_0__Bacteria;D_1__Acidobacteria;D_2__Holophagae;D_3__Subgroup 7;Other;Other	0.000136766	4.84105e-05	1.28557e-05
D_0__Bacteria;D_1__Acidobacteria;D_2__Solibacteres;D_3__Solibacterales;D_4__Solibacteraceae (Subgroup 3);D_5__Bryobacter	0.000130355	6.10393e-05	0.000567792
D_0__Bacteria;D_1__Acidobacteria;D_2__Solibacteres;D_3__Solibacterales;D_4__Solibacteraceae (Subgroup 3);D_5__Candidatus Solibacter	1.06849e-05	1.0524e-05	0
D_0__Bacteria;D_1__Acidobacteria;D_2__Solibacteres;D_3__Solibacterales;D_4__Solibacteraceae (Subgroup 3);D_5__Paludibaculum	4.27394e-06	2.1048e-06	0
D_0__Bacteria;D_1__Acidobacteria;D_2__Subgroup 17;D_3__uncultured bacterium;D_4__uncultured bacterium;D_5__uncultured bacterium	4.27394e-06	0	0
D_0__Bacteria;D_1__Acidobacteria;D_2__Subgroup 17;Other;Other;Other	0	1.47336e-05	0
D_0__Bacteria;D_1__Acidobacteria;D_2__Subgroup 18;D_3__uncultured bacterium;D_4__uncultured bacterium;D_5__uncultured bacterium	1.06849e-05	0	0
D_0__Bacteria;D_1__Acidobacteria;D_2__Subgroup 6;D_3__uncultured Acidobacteria bacterium;D_4__uncultured Acidobacteria bacterium;D_5__uncultured Acidobacteria bacterium	0.00044449	0.000136812	0.00122343
D_0__Bacteria;D_1__Acidobacteria;D_2__Subgroup 6;D_3__uncultured Acidobacteriaceae bacterium;D_4__uncultured Acidobacteriaceae bacterium;D_5__uncultured Acidobacteriaceae bacterium	0.000104712	3.99912e-05	0.000128557
D_0__Bacteria;D_1__Acidobacteria;D_2__Subgroup 6;D_3__uncultured Acidobacteriales bacterium;D_4__uncultured Acidobacteriales bacterium;D_5__uncultured Acidobacteriales bacterium	4.27394e-06	0	7.7134e-05
D_0__Bacteria;D_1__Acidobacteria;D_2__Subgroup 6;D_3__uncultured bacterium;D_4__uncultured bacterium;D_5__uncultured bacterium	0.000782132	0.000359921	0.000878471
D_0__Bacteria;D_1__Acidobacteria;D_2__Subgroup 6;Other;Other;Other	0.000420983	8.41921e-05	0.0011163
D_0__Bacteria;D_1__Actinobacteria;D_2__Acidimicrobiia;D_3__Acidimicrobiales;D_4__Acidimicrobiaceae;D_5__CL500-29 marine group	4.27394e-06	0	8.57045e-06
D_0__Bacteria;D_1__Actinobacteria;D_2__Acidimicrobiia;D_3__Acidimicrobiales;D_4__Acidimicrobiaceae;D_5__Ilumatobacter	4.27394e-06	5.05153e-05	0
D_0__Bacteria;D_1__Actinobacteria;D_2__Acidimicrobiia;D_3__Acidimicrobiales;D_4__Acidimicrobiaceae;D_5__uncultured	0.000224382	0.000126288	0.000467089
D_0__Bacteria;D_1__Actinobacteria;D_2__Acidimicrobiia;D_3__Acidimicrobiales;D_4__Acidimicrobiales Incertae Sedis;D_5__Candidatus Microthrix	2.56437e-05	0	2.14261e-05
D_0__Bacteria;D_1__Actinobacteria;D_2__Acidimicrobiia;D_3__Acidimicrobiales;D_4__Iamiaceae;D_5__Iamia	0.000196601	0.000202061	0.000404954
D_0__Bacteria;D_1__Actinobacteria;D_2__Acidimicrobiia;D_3__Acidimicrobiales;D_4__OM1 clade;D_5__uncultured bacterium	0.000117533	0	0.00019712
D_0__Bacteria;D_1__Actinobacteria;D_2__Acidimicrobiia;D_3__Acidimicrobiales;D_4__uncultured;D_5__uncultured Acidimicrobidae bacterium	0	8.41921e-06	6.42784e-06
D_0__Bacteria;D_1__Actinobacteria;D_2__Acidimicrobiia;D_3__Acidimicrobiales;D_4__uncultured;D_5__uncultured bacterium	7.90679e-05	8.20873e-05	0.00023783
D_0__Bacteria;D_1__Actinobacteria;D_2__Acidimicrobiia;D_3__Acidimicrobiales;D_4__uncultured;Other	0.000108986	4.84105e-05	6.42784e-05
D_0__Bacteria;D_1__Actinobacteria;D_2__Acidimicrobiia;D_3__Acidimicrobiales;Other;Other	1.06849e-05	0	4.28522e-05
D_0__Bacteria;D_1__Actinobacteria;D_2__Actinobacteria;D_3__Actinomycetales;D_4__Actinomycetaceae;D_5__Actinomyces	1.06849e-05	2.1048e-05	0
D_0__Bacteria;D_1__Actinobacteria;D_2__Actinobacteria;D_3__Actinomycetales;D_4__Actinomycetaceae;D_5__Arcanobacterium	4.27394e-06	0	2.99966e-05
D_0__Bacteria;D_1__Actinobacteria;D_2__Actinobacteria;D_3__Actinomycetales;D_4__Actinomycetaceae;D_5__Flaviflexus	4.70134e-05	3.36768e-05	0
D_0__Bacteria;D_1__Actinobacteria;D_2__Actinobacteria;D_3__Actinomycetales;D_4__Actinomycetaceae;D_5__Trueperella	4.91503e-05	1.68384e-05	7.07062e-05
D_0__Bacteria;D_1__Actinobacteria;D_2__Actinobacteria;D_3__Actinomycetales;D_4__Actinomycetaceae;D_5__uncultured	3.84655e-05	0	0
D_0__Bacteria;D_1__Actinobacteria;D_2__Actinobacteria;D_3__Bifidobacteriales;D_4__Bifidobacteriaceae;D_5__Aeriscardovia	0	8.41921e-06	0
D_0__Bacteria;D_1__Actinobacteria;D_2__Actinobacteria;D_3__Corynebacteriales;D_4__Corynebacteriaceae;D_5__Corynebacterium	0.000318409	6.94585e-05	0.00130699
D_0__Bacteria;D_1__Actinobacteria;D_2__Actinobacteria;D_3__Corynebacteriales;D_4__Corynebacteriaceae;D_5__Corynebacterium 1	0.00357729	0.00330664	0.000938464
D_0__Bacteria;D_1__Actinobacteria;D_2__Actinobacteria;D_3__Corynebacteriales;D_4__Dietziaceae;D_5__Dietzia	0.00120525	0.00165017	0.000535653
D_0__Bacteria;D_1__Actinobacteria;D_2__Actinobacteria;D_3__Corynebacteriales;D_4__Mycobacteriaceae;D_5__Mycobacterium	0.000741529	0.00219531	0.00183836
D_0__Bacteria;D_1__Actinobacteria;D_2__Actinobacteria;D_3__Corynebacteriales;D_4__Nocardiaceae;D_5__Gordonia	0	6.31441e-06	0
D_0__Bacteria;D_1__Actinobacteria;D_2__Actinobacteria;D_3__Corynebacteriales;D_4__Nocardiaceae;D_5__Nocardia	1.28218e-05	0	0
D_0__Bacteria;D_1__Actinobacteria;D_2__Actinobacteria;D_3__Corynebacteriales;D_4__Nocardiaceae;D_5__Rhodococcus	0.000386792	0.000178908	0.00182765
D_0__Bacteria;D_1__Actinobacteria;D_2__Actinobacteria;D_3__Corynebacteriales;D_4__Nocardiaceae;D_5__Williamsia	2.35067e-05	1.26288e-05	7.07062e-05
D_0__Bacteria;D_1__Actinobacteria;D_2__Actinobacteria;D_3__Corynebacteriales;D_4__Nocardiaceae;Other	6.41091e-06	0	0
D_0__Bacteria;D_1__Actinobacteria;D_2__Actinobacteria;D_3__Corynebacteriales;Other;Other	6.41091e-06	0	0
D_0__Bacteria;D_1__Actinobacteria;D_2__Actinobacteria;D_3__Frankiales;D_4__Acidothermaceae;D_5__Acidothermus	4.27394e-06	0	0
D_0__Bacteria;D_1__Actinobacteria;D_2__Actinobacteria;D_3__Frankiales;D_4__Frankiaceae;D_5__Jatrophihabitans	6.41091e-06	6.31441e-06	0
D_0__Bacteria;D_1__Actinobacteria;D_2__Actinobacteria;D_3__Frankiales;D_4__Geodermatophilaceae;D_5__Blastococcus	1.92327e-05	3.78864e-05	0
D_0__Bacteria;D_1__Actinobacteria;D_2__Actinobacteria;D_3__Frankiales;D_4__Geodermatophilaceae;D_5__Geodermatophilus	1.92327e-05	3.36768e-05	8.14193e-05
D_0__Bacteria;D_1__Actinobacteria;D_2__Actinobacteria;D_3__Frankiales;D_4__Geodermatophilaceae;D_5__Modestobacter	1.06849e-05	2.52576e-05	9.64176e-05
D_0__Bacteria;D_1__Actinobacteria;D_2__Actinobacteria;D_3__Frankiales;D_4__Geodermatophilaceae;D_5__uncultured	8.33419e-05	4.84105e-05	5.78505e-05
D_0__Bacteria;D_1__Actinobacteria;D_2__Actinobacteria;D_3__Frankiales;D_4__Sporichthyaceae;D_5__Sporichthya	1.28218e-05	0	8.14193e-05
D_0__Bacteria;D_1__Actinobacteria;D_2__Actinobacteria;D_3__Frankiales;D_4__Sporichthyaceae;D_5__hgcI clade	1.06849e-05	0	0
D_0__Bacteria;D_1__Actinobacteria;D_2__Actinobacteria;D_3__Frankiales;D_4__uncultured;D_5__uncultured bacterium	1.70958e-05	0	2.7854e-05
D_0__Bacteria;D_1__Actinobacteria;D_2__Actinobacteria;D_3__Frankiales;D_4__uncultured;Other	6.41091e-06	0	0
D_0__Bacteria;D_1__Actinobacteria;D_2__Actinobacteria;D_3__Frankiales;Other;Other	4.06025e-05	7.99825e-05	0
D_0__Bacteria;D_1__Actinobacteria;D_2__Actinobacteria;D_3__Kineosporiales;D_4__Kineosporiaceae;D_5__Quadrisphaera	6.62461e-05	6.94585e-05	6.42784e-05
D_0__Bacteria;D_1__Actinobacteria;D_2__Actinobacteria;D_3__Kineosporiales;D_4__Kineosporiaceae;Other	0	2.31528e-05	6.42784e-06
D_0__Bacteria;D_1__Actinobacteria;D_2__Actinobacteria;D_3__Micrococcales;D_4__Bogoriellaceae;D_5__Bogoriella	2.13697e-06	2.1048e-06	2.14261e-06
D_0__Bacteria;D_1__Actinobacteria;D_2__Actinobacteria;D_3__Micrococcales;D_4__Bogoriellaceae;D_5__Georgenia	0.00011967	0.000282044	2.14261e-05
D_0__Bacteria;D_1__Actinobacteria;D_2__Actinobacteria;D_3__Micrococcales;D_4__Brevibacteriaceae;D_5__Brevibacterium	2.13697e-06	7.78777e-05	1.07131e-05
D_0__Bacteria;D_1__Actinobacteria;D_2__Actinobacteria;D_3__Micrococcales;D_4__Cellulomonadaceae;D_5__Actinotalea	0.000108986	7.15633e-05	7.28488e-05
D_0__Bacteria;D_1__Actinobacteria;D_2__Actinobacteria;D_3__Micrococcales;D_4__Cellulomonadaceae;D_5__Cellulomonas	4.27394e-06	2.73624e-05	2.99966e-05
D_0__Bacteria;D_1__Actinobacteria;D_2__Actinobacteria;D_3__Micrococcales;D_4__Demequinaceae;D_5__Demequina	4.27394e-06	0	1.28557e-05
D_0__Bacteria;D_1__Actinobacteria;D_2__Actinobacteria;D_3__Micrococcales;D_4__Dermabacteraceae;D_5__Brachybacterium	0.000294902	0.000303092	9.85602e-05
D_0__Bacteria;D_1__Actinobacteria;D_2__Actinobacteria;D_3__Micrococcales;D_4__Dermatophilaceae;D_5__Dermatophilus	2.13697e-06	1.0524e-05	0.000149983
D_0__Bacteria;D_1__Actinobacteria;D_2__Actinobacteria;D_3__Micrococcales;D_4__Dermatophilaceae;D_5__uncultured	0.000391066	0.000288358	2.57113e-05
D_0__Bacteria;D_1__Actinobacteria;D_2__Actinobacteria;D_3__Micrococcales;D_4__Dermatophilaceae;Other	8.12049e-05	2.52576e-05	4.49949e-05
D_0__Bacteria;D_1__Actinobacteria;D_2__Actinobacteria;D_3__Micrococcales;D_4__Intrasporangiaceae;D_5__Intrasporangium	2.13697e-06	4.84105e-05	0
D_0__Bacteria;D_1__Actinobacteria;D_2__Actinobacteria;D_3__Micrococcales;D_4__Intrasporangiaceae;D_5__Janibacter	0.000155999	0.000189432	1.28557e-05
D_0__Bacteria;D_1__Actinobacteria;D_2__Actinobacteria;D_3__Micrococcales;D_4__Intrasporangiaceae;D_5__Ornithinibacter	2.13697e-06	6.31441e-06	6.42784e-06
D_0__Bacteria;D_1__Actinobacteria;D_2__Actinobacteria;D_3__Micrococcales;D_4__Intrasporangiaceae;D_5__Ornithinicoccus	4.91503e-05	0.000111555	4.28522e-06
D_0__Bacteria;D_1__Actinobacteria;D_2__Actinobacteria;D_3__Micrococcales;D_4__Intrasporangiaceae;D_5__Ornithinimicrobium	0.00284645	0.00327086	0.00235902
D_0__Bacteria;D_1__Actinobacteria;D_2__Actinobacteria;D_3__Micrococcales;D_4__Intrasporangiaceae;D_5__Tetrasphaera	1.92327e-05	4.2096e-06	2.14261e-06
D_0__Bacteria;D_1__Actinobacteria;D_2__Actinobacteria;D_3__Micrococcales;D_4__Intrasporangiaceae;D_5__uncultured	4.27394e-06	0	0
D_0__Bacteria;D_1__Actinobacteria;D_2__Actinobacteria;D_3__Micrococcales;D_4__Intrasporangiaceae;Other	0.000363285	0.000446218	0.000289253
D_0__Bacteria;D_1__Actinobacteria;D_2__Actinobacteria;D_3__Micrococcales;D_4__Microbacteriaceae;D_5__Agrococcus	3.41915e-05	4.42008e-05	6.42784e-06
D_0__Bacteria;D_1__Actinobacteria;D_2__Actinobacteria;D_3__Micrococcales;D_4__Microbacteriaceae;D_5__Agromyces	2.77806e-05	1.26288e-05	1.28557e-05
D_0__Bacteria;D_1__Actinobacteria;D_2__Actinobacteria;D_3__Micrococcales;D_4__Microbacteriaceae;D_5__Candidatus Limnoluna	2.99176e-05	0	0
D_0__Bacteria;D_1__Actinobacteria;D_2__Actinobacteria;D_3__Micrococcales;D_4__Microbacteriaceae;D_5__Candidatus Planktoluna	0	2.1048e-06	2.14261e-06
D_0__Bacteria;D_1__Actinobacteria;D_2__Actinobacteria;D_3__Micrococcales;D_4__Microbacteriaceae;D_5__Clavibacter	0	2.31528e-05	2.14261e-06
D_0__Bacteria;D_1__Actinobacteria;D_2__Actinobacteria;D_3__Micrococcales;D_4__Microbacteriaceae;D_5__Leucobacter	4.27394e-06	6.31441e-06	8.57045e-06
D_0__Bacteria;D_1__Actinobacteria;D_2__Actinobacteria;D_3__Micrococcales;D_4__Microbacteriaceae;D_5__Lysinimonas	8.54789e-05	4.2096e-06	6.42784e-06
D_0__Bacteria;D_1__Actinobacteria;D_2__Actinobacteria;D_3__Micrococcales;D_4__Microbacteriaceae;D_5__Microbacterium	0.000356874	0.000595659	0.000284967
D_0__Bacteria;D_1__Actinobacteria;D_2__Actinobacteria;D_3__Micrococcales;D_4__Microbacteriaceae;D_5__Mycetocola	5.12873e-05	2.1048e-06	4.28522e-06
D_0__Bacteria;D_1__Actinobacteria;D_2__Actinobacteria;D_3__Micrococcales;D_4__Microbacteriaceae;D_5__Pseudoclavibacter	0.0206944	0.296882	0.458135
D_0__Bacteria;D_1__Actinobacteria;D_2__Actinobacteria;D_3__Micrococcales;D_4__Microbacteriaceae;D_5__Zimmermannella	0	2.1048e-06	2.14261e-06
D_0__Bacteria;D_1__Actinobacteria;D_2__Actinobacteria;D_3__Micrococcales;D_4__Microbacteriaceae;Other	1.06849e-05	2.1048e-05	9.64176e-05
D_0__Bacteria;D_1__Actinobacteria;D_2__Actinobacteria;D_3__Micrococcales;D_4__Micrococcaceae;D_5__Arthrobacter	0.000410298	0.000366236	0.000756342
D_0__Bacteria;D_1__Actinobacteria;D_2__Actinobacteria;D_3__Micrococcales;D_4__Micrococcaceae;D_5__Enteractinococcus	0.000100438	5.68297e-05	0
D_0__Bacteria;D_1__Actinobacteria;D_2__Actinobacteria;D_3__Micrococcales;D_4__Micrococcaceae;D_5__Glutamicibacter	4.70134e-05	6.31441e-06	1.28557e-05
D_0__Bacteria;D_1__Actinobacteria;D_2__Actinobacteria;D_3__Micrococcales;D_4__Micrococcaceae;D_5__Kocuria	0.000476545	0.000404122	8.57045e-06
D_0__Bacteria;D_1__Actinobacteria;D_2__Actinobacteria;D_3__Micrococcales;D_4__Micrococcaceae;D_5__Micrococcus	0.000882569	0.000730366	0.00121486
D_0__Bacteria;D_1__Actinobacteria;D_2__Actinobacteria;D_3__Micrococcales;D_4__Micrococcaceae;D_5__Nesterenkonia	0	6.31441e-06	0
D_0__Bacteria;D_1__Actinobacteria;D_2__Actinobacteria;D_3__Micrococcales;D_4__Micrococcaceae;D_5__Pseudarthrobacter	0.000346189	0.000406227	0.000113558
D_0__Bacteria;D_1__Actinobacteria;D_2__Actinobacteria;D_3__Micrococcales;D_4__Micrococcaceae;D_5__Rothia	1.28218e-05	0	2.57113e-05
D_0__Bacteria;D_1__Actinobacteria;D_2__Actinobacteria;D_3__Micrococcales;D_4__Micrococcaceae;Other	0.000538517	0.000414646	0.000359959
D_0__Bacteria;D_1__Actinobacteria;D_2__Actinobacteria;D_3__Micrococcales;D_4__Micrococcales Incertae Sedis;D_5__Timonella	5.34243e-05	2.1048e-06	2.14261e-06
D_0__Bacteria;D_1__Actinobacteria;D_2__Actinobacteria;D_3__Micrococcales;D_4__Promicromonosporaceae;D_5__Cellulosimicrobium	0	0	1.07131e-05
D_0__Bacteria;D_1__Actinobacteria;D_2__Actinobacteria;D_3__Micrococcales;D_4__Promicromonosporaceae;D_5__Isoptericola	2.56437e-05	0	1.49983e-05
D_0__Bacteria;D_1__Actinobacteria;D_2__Actinobacteria;D_3__Micrococcales;D_4__Sanguibacteraceae;D_5__Sanguibacter	4.27394e-05	6.31441e-06	0
D_0__Bacteria;D_1__Actinobacteria;D_2__Actinobacteria;D_3__Micrococcales;Other;Other	0.000425257	0.000488314	4.07096e-05
D_0__Bacteria;D_1__Actinobacteria;D_2__Actinobacteria;D_3__Micromonosporales;D_4__Micromonosporaceae;D_5__Actinoplanes	2.77806e-05	0	0
D_0__Bacteria;D_1__Actinobacteria;D_2__Actinobacteria;D_3__Micromonosporales;D_4__Micromonosporaceae;D_5__Luedemannella	0	0	4.28522e-06
D_0__Bacteria;D_1__Actinobacteria;D_2__Actinobacteria;D_3__Micromonosporales;D_4__Micromonosporaceae;D_5__Micromonospora	0.000100438	0.000208375	0.000340675
D_0__Bacteria;D_1__Actinobacteria;D_2__Actinobacteria;D_3__Micromonosporales;D_4__Micromonosporaceae;D_5__uncultured	4.27394e-06	0	0
D_0__Bacteria;D_1__Actinobacteria;D_2__Actinobacteria;D_3__Micromonosporales;D_4__Micromonosporaceae;Other	8.97528e-05	0.00010945	6.85636e-05
D_0__Bacteria;D_1__Actinobacteria;D_2__Actinobacteria;D_3__Propionibacteriales;D_4__Nocardioidaceae;D_5__Aeromicrobium	6.83831e-05	7.15633e-05	3.42818e-05
D_0__Bacteria;D_1__Actinobacteria;D_2__Actinobacteria;D_3__Propionibacteriales;D_4__Nocardioidaceae;D_5__Marmoricola	0.00018378	0.000115764	0.000987744
D_0__Bacteria;D_1__Actinobacteria;D_2__Actinobacteria;D_3__Propionibacteriales;D_4__Nocardioidaceae;D_5__Nocardioides	0.00274815	0.00246472	0.0025947
D_0__Bacteria;D_1__Actinobacteria;D_2__Actinobacteria;D_3__Propionibacteriales;D_4__Nocardioidaceae;Other	2.35067e-05	2.1048e-05	0
D_0__Bacteria;D_1__Actinobacteria;D_2__Actinobacteria;D_3__Propionibacteriales;D_4__Propionibacteriaceae;D_5__Aestuariimicrobium	0	3.57816e-05	0
D_0__Bacteria;D_1__Actinobacteria;D_2__Actinobacteria;D_3__Propionibacteriales;D_4__Propionibacteriaceae;D_5__Brooklawnia	1.28218e-05	0	0
D_0__Bacteria;D_1__Actinobacteria;D_2__Actinobacteria;D_3__Propionibacteriales;D_4__Propionibacteriaceae;D_5__Friedmanniella	3.20546e-05	1.68384e-05	6.6421e-05
D_0__Bacteria;D_1__Actinobacteria;D_2__Actinobacteria;D_3__Propionibacteriales;D_4__Propionibacteriaceae;D_5__Luteococcus	0.000645365	0.000380969	0.000527083
D_0__Bacteria;D_1__Actinobacteria;D_2__Actinobacteria;D_3__Propionibacteriales;D_4__Propionibacteriaceae;D_5__Microlunatus	2.99176e-05	0.000107345	1.07131e-05
D_0__Bacteria;D_1__Actinobacteria;D_2__Actinobacteria;D_3__Propionibacteriales;D_4__Propionibacteriaceae;D_5__Propionicicella	2.13697e-06	0	6.42784e-06
D_0__Bacteria;D_1__Actinobacteria;D_2__Actinobacteria;D_3__Propionibacteriales;D_4__Propionibacteriaceae;D_5__Propioniciclava	0.00030345	0.00037676	0.000130699
D_0__Bacteria;D_1__Actinobacteria;D_2__Actinobacteria;D_3__Propionibacteriales;D_4__Propionibacteriaceae;D_5__Tessaracoccus	0.00141895	0.00106082	0.000160696
D_0__Bacteria;D_1__Actinobacteria;D_2__Actinobacteria;D_3__Propionibacteriales;D_4__Propionibacteriaceae;D_5__uncultured	7.6931e-05	3.36768e-05	2.14261e-06
D_0__Bacteria;D_1__Actinobacteria;D_2__Actinobacteria;D_3__Propionibacteriales;D_4__Propionibacteriaceae;Other	6.62461e-05	8.62969e-05	4.28522e-05
D_0__Bacteria;D_1__Actinobacteria;D_2__Actinobacteria;D_3__Pseudonocardiales;D_4__Pseudonocardiaceae;D_5__Actinomycetospora	2.13697e-05	4.2096e-06	0.000190692
D_0__Bacteria;D_1__Actinobacteria;D_2__Actinobacteria;D_3__Pseudonocardiales;D_4__Pseudonocardiaceae;D_5__Actinophytocola	0	0	6.42784e-06
D_0__Bacteria;D_1__Actinobacteria;D_2__Actinobacteria;D_3__Pseudonocardiales;D_4__Pseudonocardiaceae;D_5__Amycolatopsis	0	4.2096e-06	2.14261e-06
D_0__Bacteria;D_1__Actinobacteria;D_2__Actinobacteria;D_3__Pseudonocardiales;D_4__Pseudonocardiaceae;D_5__Pseudonocardia	0.000284217	0.000138917	0.000683493
D_0__Bacteria;D_1__Actinobacteria;D_2__Actinobacteria;D_3__Pseudonocardiales;D_4__Pseudonocardiaceae;D_5__Saccharopolyspora	0	2.1048e-05	0
D_0__Bacteria;D_1__Actinobacteria;D_2__Actinobacteria;D_3__Pseudonocardiales;D_4__Pseudonocardiaceae;Other	1.06849e-05	0	0
D_0__Bacteria;D_1__Actinobacteria;D_2__Actinobacteria;D_3__Streptomycetales;D_4__Streptomycetaceae;D_5__Kitasatospora	6.41091e-06	2.1048e-06	2.14261e-05
D_0__Bacteria;D_1__Actinobacteria;D_2__Actinobacteria;D_3__Streptomycetales;D_4__Streptomycetaceae;D_5__Streptomyces	0.0002543	0.000208375	0.000797052
D_0__Bacteria;D_1__Actinobacteria;D_2__Actinobacteria;D_3__Streptomycetales;D_4__Streptomycetaceae;Other	2.13697e-06	0	2.14261e-06
D_0__Bacteria;D_1__Actinobacteria;D_2__Actinobacteria;D_3__Streptosporangiales;D_4__Nocardiopsaceae;D_5__Nocardiopsis	0	1.47336e-05	1.92835e-05
D_0__Bacteria;D_1__Actinobacteria;D_2__Actinobacteria;D_3__Streptosporangiales;D_4__Nocardiopsaceae;D_5__Thermobifida	6.41091e-06	0	0
D_0__Bacteria;D_1__Actinobacteria;D_2__Actinobacteria;D_3__Streptosporangiales;D_4__Streptosporangiaceae;D_5__Nonomuraea	0	0	1.49983e-05
D_0__Bacteria;D_1__Actinobacteria;D_2__Actinobacteria;D_3__Streptosporangiales;D_4__Streptosporangiaceae;D_5__Streptosporangium	2.56437e-05	0	0
D_0__Bacteria;D_1__Actinobacteria;D_2__Actinobacteria;D_3__Streptosporangiales;D_4__Thermomonosporaceae;D_5__Actinoallomurus	8.54789e-06	0	0
D_0__Bacteria;D_1__Actinobacteria;D_2__Actinobacteria;D_3__Streptosporangiales;D_4__Thermomonosporaceae;D_5__Actinocorallia	1.70958e-05	1.0524e-05	7.49914e-05
D_0__Bacteria;D_1__Actinobacteria;D_2__Actinobacteria;D_3__Streptosporangiales;D_4__Thermomonosporaceae;D_5__Actinomadura	0	6.31441e-06	0
D_0__Bacteria;D_1__Actinobacteria;D_2__Actinobacteria;D_3__Streptosporangiales;D_4__Thermomonosporaceae;D_5__uncultured	1.92327e-05	6.31441e-06	4.92801e-05
D_0__Bacteria;D_1__Actinobacteria;D_2__Actinobacteria;D_3__Streptosporangiales;D_4__Thermomonosporaceae;Other	1.92327e-05	2.73624e-05	0
D_0__Bacteria;D_1__Actinobacteria;D_2__Actinobacteria;Other;Other;Other	7.6931e-05	3.78864e-05	7.7134e-05
D_0__Bacteria;D_1__Actinobacteria;D_2__Coriobacteriia;D_3__Coriobacteriales;D_4__Coriobacteriaceae;D_5__Atopobium	0.000544928	0.000292568	8.57045e-06
D_0__Bacteria;D_1__Actinobacteria;D_2__Coriobacteriia;D_3__Coriobacteriales;D_4__Coriobacteriaceae;D_5__Collinsella	2.35067e-05	0	0
D_0__Bacteria;D_1__Actinobacteria;D_2__Coriobacteriia;D_3__Coriobacteriales;D_4__Coriobacteriaceae;D_5__Coriobacteriaceae UCG-002	1.06849e-05	1.89432e-05	0
D_0__Bacteria;D_1__Actinobacteria;D_2__Coriobacteriia;D_3__Coriobacteriales;D_4__Coriobacteriaceae;D_5__Enterorhabdus	0.000380381	0.000151546	0
D_0__Bacteria;D_1__Actinobacteria;D_2__Coriobacteriia;D_3__Coriobacteriales;D_4__Coriobacteriaceae;D_5__Gordonibacter	6.41091e-06	0	0
D_0__Bacteria;D_1__Actinobacteria;D_2__Coriobacteriia;D_3__Coriobacteriales;D_4__Coriobacteriaceae;D_5__Olsenella	0.000365422	0.000113659	0.000122129
D_0__Bacteria;D_1__Actinobacteria;D_2__Coriobacteriia;D_3__Coriobacteriales;D_4__Coriobacteriaceae;D_5__Parvibacter	9.61637e-05	0.000206271	2.35687e-05
D_0__Bacteria;D_1__Actinobacteria;D_2__Coriobacteriia;D_3__Coriobacteriales;D_4__Coriobacteriaceae;D_5__Senegalimassilia	0.000547065	0.000366236	1.92835e-05
D_0__Bacteria;D_1__Actinobacteria;D_2__Coriobacteriia;D_3__Coriobacteriales;D_4__Coriobacteriaceae;D_5__Slackia	0.000226519	0.000124183	0
D_0__Bacteria;D_1__Actinobacteria;D_2__Coriobacteriia;D_3__Coriobacteriales;D_4__Coriobacteriaceae;D_5__uncultured	0.000790679	0.000212585	0.000122129
D_0__Bacteria;D_1__Actinobacteria;D_2__Coriobacteriia;D_3__Coriobacteriales;D_4__Coriobacteriaceae;Other	0.00011967	6.94585e-05	6.42784e-06
D_0__Bacteria;D_1__Actinobacteria;D_2__MB-A2-108;D_3__uncultured bacterium;D_4__uncultured bacterium;D_5__uncultured bacterium	8.54789e-06	0	0
D_0__Bacteria;D_1__Actinobacteria;D_2__Nitriliruptoria;D_3__Euzebyales;D_4__Euzebyaceae;D_5__Euzebya	1.28218e-05	0	0
D_0__Bacteria;D_1__Actinobacteria;D_2__Nitriliruptoria;D_3__Euzebyales;D_4__Euzebyaceae;D_5__uncultured	0	2.94672e-05	0
D_0__Bacteria;D_1__Actinobacteria;D_2__Rubrobacteria;D_3__Rubrobacterales;D_4__Rubrobacteriaceae;D_5__Rubrobacter	4.27394e-06	6.31441e-05	1.49983e-05
D_0__Bacteria;D_1__Actinobacteria;D_2__Thermoleophilia;D_3__Gaiellales;D_4__Gaiellaceae;D_5__Gaiella	0.000158136	3.99912e-05	7.7134e-05
D_0__Bacteria;D_1__Actinobacteria;D_2__Thermoleophilia;D_3__Gaiellales;D_4__uncultured;D_5__uncultured actinobacterium	0	0	1.49983e-05
D_0__Bacteria;D_1__Actinobacteria;D_2__Thermoleophilia;D_3__Gaiellales;D_4__uncultured;D_5__uncultured bacterium	0.00014104	0.000101031	0.000190692
D_0__Bacteria;D_1__Actinobacteria;D_2__Thermoleophilia;D_3__Solirubrobacterales;D_4__0319-6M6;D_5__uncultured bacterium	1.49588e-05	0	4.71375e-05
D_0__Bacteria;D_1__Actinobacteria;D_2__Thermoleophilia;D_3__Solirubrobacterales;D_4__0319-6M6;Other	6.41091e-06	0	2.35687e-05
D_0__Bacteria;D_1__Actinobacteria;D_2__Thermoleophilia;D_3__Solirubrobacterales;D_4__288-2;D_5__uncultured bacterium	5.98352e-05	4.63057e-05	0
D_0__Bacteria;D_1__Actinobacteria;D_2__Thermoleophilia;D_3__Solirubrobacterales;D_4__288-2;Other	4.27394e-06	0	0
D_0__Bacteria;D_1__Actinobacteria;D_2__Thermoleophilia;D_3__Solirubrobacterales;D_4__Elev-16S-1332;D_5__uncultured bacterium	0.000427394	0.000176803	0.000239973
D_0__Bacteria;D_1__Actinobacteria;D_2__Thermoleophilia;D_3__Solirubrobacterales;D_4__Gsoil-1167;D_5__uncultured bacterium	2.13697e-06	1.47336e-05	0
D_0__Bacteria;D_1__Actinobacteria;D_2__Thermoleophilia;D_3__Solirubrobacterales;D_4__Gsoil-1167;Other	4.27394e-06	0	0
D_0__Bacteria;D_1__Actinobacteria;D_2__Thermoleophilia;D_3__Solirubrobacterales;D_4__Parviterribacteraceae;D_5__Parviterribacter	0	2.31528e-05	3.8567e-05
D_0__Bacteria;D_1__Actinobacteria;D_2__Thermoleophilia;D_3__Solirubrobacterales;D_4__Patulibacteraceae;D_5__Patulibacter	3.63285e-05	0	3.21392e-05
D_0__Bacteria;D_1__Actinobacteria;D_2__Thermoleophilia;D_3__Solirubrobacterales;D_4__Solirubrobacteraceae;D_5__Solirubrobacter	0.000166684	0.000239947	0.000306394
D_0__Bacteria;D_1__Actinobacteria;D_2__Thermoleophilia;D_3__Solirubrobacterales;Other;Other	5.12873e-05	3.78864e-05	0.000792767
D_0__Bacteria;D_1__Armatimonadetes;D_2__Armatimonadia;D_3__Armatimonadales;D_4__uncultured Armatimonadetes bacterium;D_5__uncultured Armatimonadetes bacterium	0	0	3.21392e-05
D_0__Bacteria;D_1__Armatimonadetes;D_2__Armatimonadia;D_3__Armatimonadales;D_4__uncultured bacterium;D_5__uncultured bacterium	0	3.57816e-05	1.49983e-05
D_0__Bacteria;D_1__Armatimonadetes;D_2__Fimbriimonadia;D_3__Fimbriimonadales;D_4__Fimbriimonadaceae;D_5__uncultured bacterium	4.27394e-06	0	0
D_0__Bacteria;D_1__Armatimonadetes;D_2__uncultured;D_3__uncultured bacterium;D_4__uncultured bacterium;D_5__uncultured bacterium	0.000117533	2.31528e-05	4.07096e-05
D_0__Bacteria;D_1__Armatimonadetes;D_2__uncultured;Other;Other;Other	1.70958e-05	0	0
D_0__Bacteria;D_1__Armatimonadetes;Other;Other;Other;Other	3.84655e-05	0	2.99966e-05
D_0__Bacteria;D_1__BJ-169;D_2__uncultured bacterium;D_3__uncultured bacterium;D_4__uncultured bacterium;D_5__uncultured bacterium	1.06849e-05	0	0
D_0__Bacteria;D_1__BRC1;D_2__uncultured bacterium;D_3__uncultured bacterium;D_4__uncultured bacterium;D_5__uncultured bacterium	0.000155999	3.1572e-05	0.00027854
D_0__Bacteria;D_1__BRC1;Other;Other;Other;Other	4.48764e-05	5.68297e-05	0.000164981
D_0__Bacteria;D_1__Bacteroidetes;D_2__Bacteroidetes Incertae Sedis;D_3__Order II;D_4__Rhodothermaceae;D_5__Rubrivirga	5.12873e-05	0	0
D_0__Bacteria;D_1__Bacteroidetes;D_2__Bacteroidetes Incertae Sedis;D_3__Order II;D_4__Rhodothermaceae;D_5__uncultured	0.000130355	2.94672e-05	0.000263541
D_0__Bacteria;D_1__Bacteroidetes;D_2__Bacteroidetes Incertae Sedis;D_3__Order II;D_4__Rhodothermaceae;D_5__uncultured bacterium	1.06849e-05	0	0
D_0__Bacteria;D_1__Bacteroidetes;D_2__Bacteroidetes Incertae Sedis;D_3__Order II;D_4__Rhodothermaceae;Other	3.41915e-05	9.26113e-05	4.71375e-05
D_0__Bacteria;D_1__Bacteroidetes;D_2__Bacteroidetes VC2.1 Bac22;D_3__uncultured bacterium;D_4__uncultured bacterium;D_5__uncultured bacterium	3.84655e-05	0	2.14261e-06
D_0__Bacteria;D_1__Bacteroidetes;D_2__Bacteroidetes vadinHA17;D_3__uncultured bacterium;D_4__uncultured bacterium;D_5__uncultured bacterium	4.27394e-06	8.41921e-06	0
D_0__Bacteria;D_1__Bacteroidetes;D_2__Bacteroidetes vadinHA17;Other;Other;Other	8.33419e-05	1.26288e-05	0
D_0__Bacteria;D_1__Bacteroidetes;D_2__Bacteroidia;D_3__Bacteroidales;D_4__Bacteroidaceae;D_5__Bacteroides	0.0572131	0.0103472	0.00185764
D_0__Bacteria;D_1__Bacteroidetes;D_2__Bacteroidia;D_3__Bacteroidales;D_4__Bacteroidales BS11 gut group;D_5__uncultured bacterium	0.00740888	0.00108187	0.000282825
D_0__Bacteria;D_1__Bacteroidetes;D_2__Bacteroidia;D_3__Bacteroidales;D_4__Bacteroidales BS11 gut group;D_5__uncultured rumen bacterium	5.12873e-05	0	0
D_0__Bacteria;D_1__Bacteroidetes;D_2__Bacteroidia;D_3__Bacteroidales;D_4__Bacteroidales BS11 gut group;Other	6.41091e-06	0	0
D_0__Bacteria;D_1__Bacteroidetes;D_2__Bacteroidia;D_3__Bacteroidales;D_4__Bacteroidales Incertae Sedis;D_5__Phocaeicola	0.0162047	0.00336979	0.000374957
D_0__Bacteria;D_1__Bacteroidetes;D_2__Bacteroidia;D_3__Bacteroidales;D_4__Bacteroidales RF16 group;D_5__uncultured bacterium	0.0116465	0.00229844	0.000507799
D_0__Bacteria;D_1__Bacteroidetes;D_2__Bacteroidia;D_3__Bacteroidales;D_4__Bacteroidales RF16 group;Other	0.00023293	2.52576e-05	1.28557e-05
D_0__Bacteria;D_1__Bacteroidetes;D_2__Bacteroidia;D_3__Bacteroidales;D_4__Bacteroidales S24-7 group;D_5__uncultured bacterium	0.00441498	0.00147547	7.07062e-05
D_0__Bacteria;D_1__Bacteroidetes;D_2__Bacteroidia;D_3__Bacteroidales;D_4__Bacteroidales UCG-001;D_5__uncultured bacterium	0.000309861	6.94585e-05	2.14261e-06
D_0__Bacteria;D_1__Bacteroidetes;D_2__Bacteroidia;D_3__Bacteroidales;D_4__M2PB4-65 termite group;D_5__uncultured bacterium	0.00016241	3.99912e-05	2.99966e-05
D_0__Bacteria;D_1__Bacteroidetes;D_2__Bacteroidia;D_3__Bacteroidales;D_4__Marinilabiaceae;D_5__Alkaliflexus	1.28218e-05	0	0
D_0__Bacteria;D_1__Bacteroidetes;D_2__Bacteroidia;D_3__Bacteroidales;D_4__Marinilabiaceae;D_5__Carboxylicivirga	0.000271395	5.47249e-05	1.28557e-05
D_0__Bacteria;D_1__Bacteroidetes;D_2__Bacteroidia;D_3__Bacteroidales;D_4__Marinilabiaceae;D_5__uncultured	6.83831e-05	3.1572e-05	0
D_0__Bacteria;D_1__Bacteroidetes;D_2__Bacteroidia;D_3__Bacteroidales;D_4__Porphyromonadaceae;D_5__Barnesiella	0.00157067	0.000383074	4.28522e-06
D_0__Bacteria;D_1__Bacteroidetes;D_2__Bacteroidia;D_3__Bacteroidales;D_4__Porphyromonadaceae;D_5__Butyricimonas	5.98352e-05	0	2.14261e-06
D_0__Bacteria;D_1__Bacteroidetes;D_2__Bacteroidia;D_3__Bacteroidales;D_4__Porphyromonadaceae;D_5__Dysgonomonas	0	3.1572e-05	0
D_0__Bacteria;D_1__Bacteroidetes;D_2__Bacteroidia;D_3__Bacteroidales;D_4__Porphyromonadaceae;D_5__Macellibacteroides	5.12873e-05	0	0
D_0__Bacteria;D_1__Bacteroidetes;D_2__Bacteroidia;D_3__Bacteroidales;D_4__Porphyromonadaceae;D_5__Microbacter	0.000420983	0.000111555	0
D_0__Bacteria;D_1__Bacteroidetes;D_2__Bacteroidia;D_3__Bacteroidales;D_4__Porphyromonadaceae;D_5__Odoribacter	0.000414572	7.57729e-05	0
D_0__Bacteria;D_1__Bacteroidetes;D_2__Bacteroidia;D_3__Bacteroidales;D_4__Porphyromonadaceae;D_5__Paludibacter	0.000267121	6.94585e-05	0
D_0__Bacteria;D_1__Bacteroidetes;D_2__Bacteroidia;D_3__Bacteroidales;D_4__Porphyromonadaceae;D_5__Parabacteroides	0.00053638	5.68297e-05	0
D_0__Bacteria;D_1__Bacteroidetes;D_2__Bacteroidia;D_3__Bacteroidales;D_4__Porphyromonadaceae;D_5__Petrimonas	0.00269045	0.000776672	2.99966e-05
D_0__Bacteria;D_1__Bacteroidetes;D_2__Bacteroidia;D_3__Bacteroidales;D_4__Porphyromonadaceae;D_5__Porphyromonas	9.18898e-05	5.26201e-05	0.000119986
D_0__Bacteria;D_1__Bacteroidetes;D_2__Bacteroidia;D_3__Bacteroidales;D_4__Porphyromonadaceae;D_5__Proteiniphilum	0.00210492	0.000254681	0
D_0__Bacteria;D_1__Bacteroidetes;D_2__Bacteroidia;D_3__Bacteroidales;D_4__Porphyromonadaceae;D_5__uncultured	0.00475262	0.00174909	0.000126414
D_0__Bacteria;D_1__Bacteroidetes;D_2__Bacteroidia;D_3__Bacteroidales;D_4__Porphyromonadaceae;Other	7.90679e-05	3.1572e-05	0
D_0__Bacteria;D_1__Bacteroidetes;D_2__Bacteroidia;D_3__Bacteroidales;D_4__Prevotellaceae;D_5__Alloprevotella	0.00617157	0.00139969	0.000162839
D_0__Bacteria;D_1__Bacteroidetes;D_2__Bacteroidia;D_3__Bacteroidales;D_4__Prevotellaceae;D_5__Prevotella 1	0.000581256	6.73537e-05	0
D_0__Bacteria;D_1__Bacteroidetes;D_2__Bacteroidia;D_3__Bacteroidales;D_4__Prevotellaceae;D_5__Prevotella 2	0.000474408	0	0
D_0__Bacteria;D_1__Bacteroidetes;D_2__Bacteroidia;D_3__Bacteroidales;D_4__Prevotellaceae;D_5__Prevotella 9	0.000570571	2.1048e-05	0
D_0__Bacteria;D_1__Bacteroidetes;D_2__Bacteroidia;D_3__Bacteroidales;D_4__Prevotellaceae;D_5__Prevotellaceae Ga6A1 group	0.00146383	0.00037676	3.64244e-05
D_0__Bacteria;D_1__Bacteroidetes;D_2__Bacteroidia;D_3__Bacteroidales;D_4__Prevotellaceae;D_5__Prevotellaceae NK3B31 group	0.0022139	0.000865074	0
D_0__Bacteria;D_1__Bacteroidetes;D_2__Bacteroidia;D_3__Bacteroidales;D_4__Prevotellaceae;D_5__Prevotellaceae UCG-001	0.00227801	0.000726157	0.000117844
D_0__Bacteria;D_1__Bacteroidetes;D_2__Bacteroidia;D_3__Bacteroidales;D_4__Prevotellaceae;D_5__Prevotellaceae UCG-003	0.011311	0.00326665	0.000190692
D_0__Bacteria;D_1__Bacteroidetes;D_2__Bacteroidia;D_3__Bacteroidales;D_4__Prevotellaceae;D_5__Prevotellaceae UCG-004	0.0122854	0.00282044	0.000482088
D_0__Bacteria;D_1__Bacteroidetes;D_2__Bacteroidia;D_3__Bacteroidales;D_4__Prevotellaceae;D_5__Prevotellaceae YAB2003 group	1.70958e-05	0	0
D_0__Bacteria;D_1__Bacteroidetes;D_2__Bacteroidia;D_3__Bacteroidales;D_4__Prevotellaceae;D_5__uncultured	1.28218e-05	0	0
D_0__Bacteria;D_1__Bacteroidetes;D_2__Bacteroidia;D_3__Bacteroidales;D_4__Prevotellaceae;Other	0.000386792	0.000147336	3.21392e-05
D_0__Bacteria;D_1__Bacteroidetes;D_2__Bacteroidia;D_3__Bacteroidales;D_4__Prolixibacteraceae;D_5__BSV13	2.77806e-05	0	0
D_0__Bacteria;D_1__Bacteroidetes;D_2__Bacteroidia;D_3__Bacteroidales;D_4__Prolixibacteraceae;D_5__Prolixibacter	8.54789e-06	0	0
D_0__Bacteria;D_1__Bacteroidetes;D_2__Bacteroidia;D_3__Bacteroidales;D_4__Rikenellaceae;D_5__Alistipes	0.0362687	0.00983785	0.000848474
D_0__Bacteria;D_1__Bacteroidetes;D_2__Bacteroidia;D_3__Bacteroidales;D_4__Rikenellaceae;D_5__Anaerocella	8.12049e-05	0	0
D_0__Bacteria;D_1__Bacteroidetes;D_2__Bacteroidia;D_3__Bacteroidales;D_4__Rikenellaceae;D_5__Rikenellaceae RC9 gut group	0.0360699	0.00852234	0.00133056
D_0__Bacteria;D_1__Bacteroidetes;D_2__Bacteroidia;D_3__Bacteroidales;D_4__Rikenellaceae;D_5__dgA-11 gut group	0.00264984	0.000591449	4.92801e-05
D_0__Bacteria;D_1__Bacteroidetes;D_2__Bacteroidia;D_3__Bacteroidales;D_4__Rikenellaceae;D_5__vadinBC27 wastewater-sludge group	0.0012715	0.000305196	6.42784e-06
D_0__Bacteria;D_1__Bacteroidetes;D_2__Bacteroidia;D_3__Bacteroidales;D_4__Rikenellaceae;Other	0.000239341	3.99912e-05	0
D_0__Bacteria;D_1__Bacteroidetes;D_2__Bacteroidia;D_3__Bacteroidales;D_4__gir-aah93h0;D_5__uncultured bacterium	4.06025e-05	1.0524e-05	0
D_0__Bacteria;D_1__Bacteroidetes;D_2__Bacteroidia;D_3__Bacteroidales;D_4__p-2534-18B5 gut group;D_5__uncultured bacterium	0.00148092	0.000540934	2.57113e-05
D_0__Bacteria;D_1__Bacteroidetes;D_2__Bacteroidia;D_3__Bacteroidales;D_4__uncultured;D_5__uncultured bacterium	3.41915e-05	0	0
D_0__Bacteria;D_1__Bacteroidetes;D_2__Bacteroidia;D_3__Bacteroidales;Other;Other	0.00284217	0.00063565	3.21392e-05
D_0__Bacteria;D_1__Bacteroidetes;D_2__Bacteroidia;D_3__Bacteroidia Incertae Sedis;D_4__Draconibacteriaceae;D_5__uncultured	0.000243615	1.89432e-05	4.28522e-06
D_0__Bacteria;D_1__Bacteroidetes;D_2__Bacteroidia;D_3__Bacteroidia Incertae Sedis;D_4__Draconibacteriaceae;Other	1.06849e-05	0	0
D_0__Bacteria;D_1__Bacteroidetes;D_2__Cytophagia;D_3__Cytophagales;D_4__Cyclobacteriaceae;D_5__Algoriphagus	0	2.1048e-05	0
D_0__Bacteria;D_1__Bacteroidetes;D_2__Cytophagia;D_3__Cytophagales;D_4__Cyclobacteriaceae;D_5__uncultured	0.000668872	0.000332559	0.000259256
D_0__Bacteria;D_1__Bacteroidetes;D_2__Cytophagia;D_3__Cytophagales;D_4__Cyclobacteriaceae;Other	0	0	2.7854e-05
D_0__Bacteria;D_1__Bacteroidetes;D_2__Cytophagia;D_3__Cytophagales;D_4__Cytophagaceae;D_5__Adhaeribacter	0.000277806	0.000216795	0.00109916
D_0__Bacteria;D_1__Bacteroidetes;D_2__Cytophagia;D_3__Cytophagales;D_4__Cytophagaceae;D_5__Chryseolinea	1.49588e-05	0	1.92835e-05
D_0__Bacteria;D_1__Bacteroidetes;D_2__Cytophagia;D_3__Cytophagales;D_4__Cytophagaceae;D_5__Cytophaga	6.41091e-06	0	3.42818e-05
D_0__Bacteria;D_1__Bacteroidetes;D_2__Cytophagia;D_3__Cytophagales;D_4__Cytophagaceae;D_5__Dyadobacter	2.13697e-06	4.63057e-05	0
D_0__Bacteria;D_1__Bacteroidetes;D_2__Cytophagia;D_3__Cytophagales;D_4__Cytophagaceae;D_5__Hymenobacter	0.000126081	4.84105e-05	0.000109273
D_0__Bacteria;D_1__Bacteroidetes;D_2__Cytophagia;D_3__Cytophagales;D_4__Cytophagaceae;D_5__Leadbetterella	0	4.42008e-05	0
D_0__Bacteria;D_1__Bacteroidetes;D_2__Cytophagia;D_3__Cytophagales;D_4__Cytophagaceae;D_5__Nibribacter	1.92327e-05	0	0
D_0__Bacteria;D_1__Bacteroidetes;D_2__Cytophagia;D_3__Cytophagales;D_4__Cytophagaceae;D_5__Ohtaekwangia	0.000480819	0.000124183	0.00289895
D_0__Bacteria;D_1__Bacteroidetes;D_2__Cytophagia;D_3__Cytophagales;D_4__Cytophagaceae;D_5__Pontibacter	0.000519284	0.000132603	0.000471375
D_0__Bacteria;D_1__Bacteroidetes;D_2__Cytophagia;D_3__Cytophagales;D_4__Cytophagaceae;D_5__Rhodocytophaga	1.28218e-05	0	0.000207833
D_0__Bacteria;D_1__Bacteroidetes;D_2__Cytophagia;D_3__Cytophagales;D_4__Cytophagaceae;D_5__Rufibacter	4.06025e-05	8.62969e-05	5.57079e-05
D_0__Bacteria;D_1__Bacteroidetes;D_2__Cytophagia;D_3__Cytophagales;D_4__Cytophagaceae;D_5__Spirosoma	0	3.36768e-05	0
D_0__Bacteria;D_1__Bacteroidetes;D_2__Cytophagia;D_3__Cytophagales;D_4__Cytophagaceae;D_5__Sporocytophaga	6.41091e-06	0	0.000227117
D_0__Bacteria;D_1__Bacteroidetes;D_2__Cytophagia;D_3__Cytophagales;D_4__Cytophagaceae;D_5__uncultured	0.000380381	9.05065e-05	0.00390598
D_0__Bacteria;D_1__Bacteroidetes;D_2__Cytophagia;D_3__Cytophagales;D_4__Flammeovirgaceae;D_5__Cesiribacter	2.77806e-05	0	7.49914e-05
D_0__Bacteria;D_1__Bacteroidetes;D_2__Cytophagia;D_3__Cytophagales;D_4__Flammeovirgaceae;D_5__Imperialibacter	5.98352e-05	0	0
D_0__Bacteria;D_1__Bacteroidetes;D_2__Cytophagia;D_3__Cytophagales;D_4__Flammeovirgaceae;D_5__Nafulsella	6.41091e-06	0	3.64244e-05
D_0__Bacteria;D_1__Bacteroidetes;D_2__Cytophagia;D_3__Cytophagales;D_4__Flammeovirgaceae;D_5__Tunicatimonas	1.49588e-05	8.84017e-05	0
D_0__Bacteria;D_1__Bacteroidetes;D_2__Cytophagia;D_3__Cytophagales;D_4__Flammeovirgaceae;Other	0.000130355	0	0
D_0__Bacteria;D_1__Bacteroidetes;D_2__Cytophagia;D_3__Cytophagales;D_4__MWH-CFBk5;D_5__uncultured bacterium	4.91503e-05	6.52489e-05	4.92801e-05
D_0__Bacteria;D_1__Bacteroidetes;D_2__Flavobacteriia;D_3__Flavobacteriales;D_4__Cryomorphaceae;D_5__Fluviicola	0.000134629	1.0524e-05	2.7854e-05
D_0__Bacteria;D_1__Bacteroidetes;D_2__Flavobacteriia;D_3__Flavobacteriales;D_4__Cryomorphaceae;D_5__uncultured	8.54789e-06	0	0
D_0__Bacteria;D_1__Bacteroidetes;D_2__Flavobacteriia;D_3__Flavobacteriales;D_4__Flavobacteriaceae;D_5__Bergeyella	0.000164547	9.26113e-05	4.07096e-05
D_0__Bacteria;D_1__Bacteroidetes;D_2__Flavobacteriia;D_3__Flavobacteriales;D_4__Flavobacteriaceae;D_5__Chryseobacterium	0.00420556	0.0224182	0.00308322
D_0__Bacteria;D_1__Bacteroidetes;D_2__Flavobacteriia;D_3__Flavobacteriales;D_4__Flavobacteriaceae;D_5__Confluentibacter	0.00014104	7.15633e-05	0.000449949
D_0__Bacteria;D_1__Bacteroidetes;D_2__Flavobacteriia;D_3__Flavobacteriales;D_4__Flavobacteriaceae;D_5__Empedobacter	4.27394e-05	5.26201e-05	0
D_0__Bacteria;D_1__Bacteroidetes;D_2__Flavobacteriia;D_3__Flavobacteriales;D_4__Flavobacteriaceae;D_5__Flavobacterium	0.00288491	0.00074089	0.00091061
D_0__Bacteria;D_1__Bacteroidetes;D_2__Flavobacteriia;D_3__Flavobacteriales;D_4__Flavobacteriaceae;D_5__Gillisia	0.000720159	0.000359921	3.21392e-05
D_0__Bacteria;D_1__Bacteroidetes;D_2__Flavobacteriia;D_3__Flavobacteriales;D_4__Flavobacteriaceae;D_5__Moheibacter	9.18898e-05	0	0
D_0__Bacteria;D_1__Bacteroidetes;D_2__Flavobacteriia;D_3__Flavobacteriales;D_4__Flavobacteriaceae;D_5__Salinimicrobium	2.56437e-05	2.52576e-05	0
D_0__Bacteria;D_1__Bacteroidetes;D_2__Flavobacteriia;D_3__Flavobacteriales;D_4__Flavobacteriaceae;D_5__Seonamhaeicola	1.70958e-05	0	0
D_0__Bacteria;D_1__Bacteroidetes;D_2__Flavobacteriia;D_3__Flavobacteriales;D_4__Flavobacteriaceae;D_5__uncultured	4.06025e-05	4.2096e-05	0
D_0__Bacteria;D_1__Bacteroidetes;D_2__Flavobacteriia;D_3__Flavobacteriales;D_4__Flavobacteriaceae;Other	0.00230366	0.000101031	0.00407311
D_0__Bacteria;D_1__Bacteroidetes;D_2__Flavobacteriia;D_3__Flavobacteriales;D_4__NS9 marine group;D_5__uncultured bacterium	9.83007e-05	4.42008e-05	0.000381385
D_0__Bacteria;D_1__Bacteroidetes;D_2__Flavobacteriia;D_3__Flavobacteriales;D_4__NS9 marine group;Other	3.20546e-05	0	0
D_0__Bacteria;D_1__Bacteroidetes;D_2__SB-5;D_3__uncultured bacterium;D_4__uncultured bacterium;D_5__uncultured bacterium	6.41091e-06	0	0
D_0__Bacteria;D_1__Bacteroidetes;D_2__Sphingobacteriia;D_3__Sphingobacteriales;D_4__AKYH767;D_5__uncultured bacterium	0	0	2.14261e-05
D_0__Bacteria;D_1__Bacteroidetes;D_2__Sphingobacteriia;D_3__Sphingobacteriales;D_4__Chitinophagaceae;D_5__Cnuella	8.97528e-05	0	0.000310679
D_0__Bacteria;D_1__Bacteroidetes;D_2__Sphingobacteriia;D_3__Sphingobacteriales;D_4__Chitinophagaceae;D_5__Ferruginibacter	0.000130355	0.000103135	0.000737059
D_0__Bacteria;D_1__Bacteroidetes;D_2__Sphingobacteriia;D_3__Sphingobacteriales;D_4__Chitinophagaceae;D_5__Flavisolibacter	0.000149588	6.52489e-05	0.00154268
D_0__Bacteria;D_1__Bacteroidetes;D_2__Sphingobacteriia;D_3__Sphingobacteriales;D_4__Chitinophagaceae;D_5__Niabella	0.000134629	5.89345e-05	7.7134e-05
D_0__Bacteria;D_1__Bacteroidetes;D_2__Sphingobacteriia;D_3__Sphingobacteriales;D_4__Chitinophagaceae;D_5__Parafilimonas	5.76982e-05	6.73537e-05	0.0015941
D_0__Bacteria;D_1__Bacteroidetes;D_2__Sphingobacteriia;D_3__Sphingobacteriales;D_4__Chitinophagaceae;D_5__Sediminibacterium	0.000267121	3.57816e-05	0.000115701
D_0__Bacteria;D_1__Bacteroidetes;D_2__Sphingobacteriia;D_3__Sphingobacteriales;D_4__Chitinophagaceae;D_5__Segetibacter	2.13697e-05	0	0.000160696
D_0__Bacteria;D_1__Bacteroidetes;D_2__Sphingobacteriia;D_3__Sphingobacteriales;D_4__Chitinophagaceae;D_5__Taibaiella	7.4794e-05	0	0
D_0__Bacteria;D_1__Bacteroidetes;D_2__Sphingobacteriia;D_3__Sphingobacteriales;D_4__Chitinophagaceae;D_5__Terrimonas	5.76982e-05	0	5.78505e-05
D_0__Bacteria;D_1__Bacteroidetes;D_2__Sphingobacteriia;D_3__Sphingobacteriales;D_4__Chitinophagaceae;D_5__Vibrionimonas	0.00106849	0.00392546	0.00330819
D_0__Bacteria;D_1__Bacteroidetes;D_2__Sphingobacteriia;D_3__Sphingobacteriales;D_4__Chitinophagaceae;D_5__uncultured	0.000991555	0.000732471	0.00598003
D_0__Bacteria;D_1__Bacteroidetes;D_2__Sphingobacteriia;D_3__Sphingobacteriales;D_4__Chitinophagaceae;Other	0.000309861	0.000181013	0.00124486
D_0__Bacteria;D_1__Bacteroidetes;D_2__Sphingobacteriia;D_3__Sphingobacteriales;D_4__FFCH9454;D_5__uncultured bacterium	0	0	3.21392e-05
D_0__Bacteria;D_1__Bacteroidetes;D_2__Sphingobacteriia;D_3__Sphingobacteriales;D_4__Filobacteriaceae;D_5__Filobacterium	0.0208868	0.0266236	0.209145
D_0__Bacteria;D_1__Bacteroidetes;D_2__Sphingobacteriia;D_3__Sphingobacteriales;D_4__KD3-93;D_5__uncultured bacterium	0	0	2.7854e-05
D_0__Bacteria;D_1__Bacteroidetes;D_2__Sphingobacteriia;D_3__Sphingobacteriales;D_4__Lentimicrobiaceae;D_5__Lentimicrobium	6.19722e-05	4.2096e-05	3.21392e-05
D_0__Bacteria;D_1__Bacteroidetes;D_2__Sphingobacteriia;D_3__Sphingobacteriales;D_4__Lentimicrobiaceae;D_5__uncultured bacterium	2.13697e-06	2.1048e-06	0
D_0__Bacteria;D_1__Bacteroidetes;D_2__Sphingobacteriia;D_3__Sphingobacteriales;D_4__Lentimicrobiaceae;Other	2.13697e-06	0	2.14261e-06
D_0__Bacteria;D_1__Bacteroidetes;D_2__Sphingobacteriia;D_3__Sphingobacteriales;D_4__NS11-12 marine group;D_5__uncultured bacterium	0	0	5.35653e-05
D_0__Bacteria;D_1__Bacteroidetes;D_2__Sphingobacteriia;D_3__Sphingobacteriales;D_4__PHOS-HE51;D_5__uncultured bacterium	0	0	4.49949e-05
D_0__Bacteria;D_1__Bacteroidetes;D_2__Sphingobacteriia;D_3__Sphingobacteriales;D_4__ST-12K33;D_5__uncultured bacterium	8.54789e-06	0	0
D_0__Bacteria;D_1__Bacteroidetes;D_2__Sphingobacteriia;D_3__Sphingobacteriales;D_4__Saprospiraceae;D_5__uncultured	6.41091e-06	0	0.000194978
D_0__Bacteria;D_1__Bacteroidetes;D_2__Sphingobacteriia;D_3__Sphingobacteriales;D_4__Sphingobacteriaceae;D_5__Arcticibacter	8.54789e-05	8.20873e-05	4.28522e-05
D_0__Bacteria;D_1__Bacteroidetes;D_2__Sphingobacteriia;D_3__Sphingobacteriales;D_4__Sphingobacteriaceae;D_5__Mucilaginibacter	9.61637e-05	0	2.14261e-05
D_0__Bacteria;D_1__Bacteroidetes;D_2__Sphingobacteriia;D_3__Sphingobacteriales;D_4__Sphingobacteriaceae;D_5__Parapedobacter	1.92327e-05	0	0
D_0__Bacteria;D_1__Bacteroidetes;D_2__Sphingobacteriia;D_3__Sphingobacteriales;D_4__Sphingobacteriaceae;D_5__Pedobacter	0.000412435	0.000216795	0.000293538
D_0__Bacteria;D_1__Bacteroidetes;D_2__Sphingobacteriia;D_3__Sphingobacteriales;D_4__Sphingobacteriaceae;D_5__Solitalea	0	1.68384e-05	0
D_0__Bacteria;D_1__Bacteroidetes;D_2__Sphingobacteriia;D_3__Sphingobacteriales;D_4__Sphingobacteriaceae;D_5__Sphingobacterium	0.000997966	0.000431484	0.000113558
D_0__Bacteria;D_1__Bacteroidetes;D_2__Sphingobacteriia;D_3__Sphingobacteriales;D_4__Sphingobacteriaceae;D_5__uncultured	5.34243e-05	0	0
D_0__Bacteria;D_1__Bacteroidetes;D_2__Sphingobacteriia;D_3__Sphingobacteriales;D_4__env.OPS 17;D_5__uncultured Bacteroidetes bacterium	4.27394e-06	1.89432e-05	9.42749e-05
D_0__Bacteria;D_1__Bacteroidetes;D_2__Sphingobacteriia;D_3__Sphingobacteriales;D_4__env.OPS 17;D_5__uncultured bacterium	3.84655e-05	0	9.85602e-05
D_0__Bacteria;D_1__Bacteroidetes;D_2__Sphingobacteriia;D_3__Sphingobacteriales;D_4__uncultured;D_5__uncultured bacterium	5.12873e-05	3.57816e-05	0.000173552
D_0__Bacteria;D_1__Bacteroidetes;D_2__Sphingobacteriia;D_3__Sphingobacteriales;D_4__uncultured;Other	2.13697e-06	4.2096e-05	0
D_0__Bacteria;D_1__Bacteroidetes;D_2__Sphingobacteriia;D_3__Sphingobacteriales;Other;Other	6.41091e-06	1.26288e-05	7.49914e-05
D_0__Bacteria;D_1__Bacteroidetes;D_2__WCHB1-32;D_3__uncultured bacterium;D_4__uncultured bacterium;D_5__uncultured bacterium	0.000134629	1.26288e-05	8.99897e-05
D_0__Bacteria;D_1__Bacteroidetes;Other;Other;Other;Other	1.49588e-05	2.94672e-05	0
D_0__Bacteria;D_1__CPR2;D_2__uncultured Clostridium sp.;D_3__uncultured Clostridium sp.;D_4__uncultured Clostridium sp.;D_5__uncultured Clostridium sp.	4.48764e-05	0	0
D_0__Bacteria;D_1__Candidatus Berkelbacteria;D_2__uncultured bacterium;D_3__uncultured bacterium;D_4__uncultured bacterium;D_5__uncultured bacterium	1.06849e-05	2.1048e-06	0
D_0__Bacteria;D_1__Chlorobi;D_2__Chlorobia;D_3__Chlorobiales;D_4__OPB56;D_5__uncultured bacterium	3.20546e-05	3.36768e-05	5.78505e-05
D_0__Bacteria;D_1__Chloroflexi;D_2__Anaerolineae;D_3__Anaerolineales;D_4__Anaerolineaceae;D_5__Anaerolinea	0.00058553	0.000168384	0.000794909
D_0__Bacteria;D_1__Chloroflexi;D_2__Anaerolineae;D_3__Anaerolineales;D_4__Anaerolineaceae;D_5__Leptolinea	1.70958e-05	8.41921e-06	0
D_0__Bacteria;D_1__Chloroflexi;D_2__Anaerolineae;D_3__Anaerolineales;D_4__Anaerolineaceae;D_5__uncultured	0.000880432	0.000326244	0.00290538
D_0__Bacteria;D_1__Chloroflexi;D_2__Anaerolineae;D_3__Anaerolineales;D_4__Anaerolineaceae;Other	5.12873e-05	0	0
D_0__Bacteria;D_1__Chloroflexi;D_2__Ardenticatenia;D_3__Ardenticatenales;D_4__uncultured bacterium;D_5__uncultured bacterium	0.000491503	0.000580925	0.00248972
D_0__Bacteria;D_1__Chloroflexi;D_2__Ardenticatenia;D_3__uncultured;D_4__uncultured Chloroflexi bacterium;D_5__uncultured Chloroflexi bacterium	0.000256437	0.000189432	0.000115701
D_0__Bacteria;D_1__Chloroflexi;D_2__Ardenticatenia;D_3__uncultured;D_4__uncultured bacterium;D_5__uncultured bacterium	4.27394e-05	0	0.000111416
D_0__Bacteria;D_1__Chloroflexi;D_2__Caldilineae;D_3__Caldilineales;D_4__Caldilineaceae;D_5__uncultured	0.000363285	0.000237843	0.00182765
D_0__Bacteria;D_1__Chloroflexi;D_2__Chloroflexia;D_3__Chloroflexales;D_4__Chloroflexaceae;D_5__Candidatus Chloroploca	2.13697e-06	0	6.42784e-06
D_0__Bacteria;D_1__Chloroflexi;D_2__Chloroflexia;D_3__Chloroflexales;D_4__Chloroflexaceae;Other	1.28218e-05	1.0524e-05	0
D_0__Bacteria;D_1__Chloroflexi;D_2__Chloroflexia;D_3__Chloroflexales;D_4__Roseiflexaceae;D_5__Roseiflexus	0	1.26288e-05	2.35687e-05
D_0__Bacteria;D_1__Chloroflexi;D_2__Chloroflexia;D_3__Herpetosiphonales;D_4__Herpetosiphonaceae;D_5__Herpetosiphon	0	0	4.71375e-05
D_0__Bacteria;D_1__Chloroflexi;D_2__Chloroflexia;D_3__Kallotenuales;D_4__AKIW781;D_5__uncultured Chloroflexi bacterium	2.56437e-05	3.57816e-05	0
D_0__Bacteria;D_1__Chloroflexi;D_2__Chloroflexia;D_3__Kallotenuales;D_4__AKIW781;D_5__uncultured bacterium	1.92327e-05	4.2096e-05	4.28522e-05
D_0__Bacteria;D_1__Chloroflexi;D_2__Gitt-GS-136;D_3__uncultured bacterium;D_4__uncultured bacterium;D_5__uncultured bacterium	7.90679e-05	9.89257e-05	5.35653e-05
D_0__Bacteria;D_1__Chloroflexi;D_2__Gitt-GS-136;Other;Other;Other	0.000314135	0.000404122	0.000282825
D_0__Bacteria;D_1__Chloroflexi;D_2__JG30-KF-CM66;D_3__uncultured Chloroflexi bacterium;D_4__uncultured Chloroflexi bacterium;D_5__uncultured Chloroflexi bacterium	0	0	2.35687e-05
D_0__Bacteria;D_1__Chloroflexi;D_2__JG30-KF-CM66;D_3__uncultured bacterium;D_4__uncultured bacterium;D_5__uncultured bacterium	3.63285e-05	0	0.000113558
D_0__Bacteria;D_1__Chloroflexi;D_2__JG30-KF-CM66;Other;Other;Other	4.27394e-06	6.94585e-05	0
D_0__Bacteria;D_1__Chloroflexi;D_2__KD4-96;D_3__uncultured Chloroflexi bacterium;D_4__uncultured Chloroflexi bacterium;D_5__uncultured Chloroflexi bacterium	1.06849e-05	2.52576e-05	3.64244e-05
D_0__Bacteria;D_1__Chloroflexi;D_2__KD4-96;D_3__uncultured bacterium;D_4__uncultured bacterium;D_5__uncultured bacterium	4.91503e-05	8.62969e-05	0.000111416
D_0__Bacteria;D_1__Chloroflexi;D_2__Ktedonobacteria;D_3__C0119;D_4__uncultured bacterium;D_5__uncultured bacterium	0.000126081	5.68297e-05	0.000334248
D_0__Bacteria;D_1__Chloroflexi;D_2__Ktedonobacteria;D_3__C0119;D_4__uncultured soil bacterium;D_5__uncultured soil bacterium	6.19722e-05	0	0
D_0__Bacteria;D_1__Chloroflexi;D_2__NLS2-31;D_3__uncultured bacterium;D_4__uncultured bacterium;D_5__uncultured bacterium	0	0	2.14261e-05
D_0__Bacteria;D_1__Chloroflexi;D_2__S085;D_3__uncultured bacterium;D_4__uncultured bacterium;D_5__uncultured bacterium	5.55613e-05	1.68384e-05	8.99897e-05
D_0__Bacteria;D_1__Chloroflexi;D_2__SHA-26;D_3__uncultured bacterium;D_4__uncultured bacterium;D_5__uncultured bacterium	4.06025e-05	0	0
D_0__Bacteria;D_1__Chloroflexi;D_2__SHA-26;D_3__uncultured bacterium #0319-6A14;D_4__uncultured bacterium #0319-6A14;D_5__uncultured bacterium #0319-6A14	2.56437e-05	0	0
D_0__Bacteria;D_1__Chloroflexi;D_2__SJA-15;D_3__uncultured Chloroflexi bacterium;D_4__uncultured Chloroflexi bacterium;D_5__uncultured Chloroflexi bacterium	2.13697e-06	1.68384e-05	1.07131e-05
D_0__Bacteria;D_1__Chloroflexi;D_2__SJA-15;D_3__uncultured bacterium;D_4__uncultured bacterium;D_5__uncultured bacterium	0.000239341	2.73624e-05	0.000192835
D_0__Bacteria;D_1__Chloroflexi;D_2__SJA-15;Other;Other;Other	2.35067e-05	0	0
D_0__Bacteria;D_1__Chloroflexi;D_2__TK10;D_3__uncultured Chloroflexi bacterium;D_4__uncultured Chloroflexi bacterium;D_5__uncultured Chloroflexi bacterium	3.20546e-05	1.47336e-05	0.000160696
D_0__Bacteria;D_1__Chloroflexi;D_2__TK10;D_3__uncultured bacterium;D_4__uncultured bacterium;D_5__uncultured bacterium	0.000147451	6.10393e-05	2.14261e-06
D_0__Bacteria;D_1__Chloroflexi;D_2__TK10;Other;Other;Other	1.49588e-05	0	1.28557e-05
D_0__Bacteria;D_1__Chloroflexi;D_2__Thermomicrobia;D_3__AKYG1722;D_4__uncultured bacterium;D_5__uncultured bacterium	6.41091e-06	2.52576e-05	0
D_0__Bacteria;D_1__Chloroflexi;D_2__Thermomicrobia;D_3__AKYG1722;Other;Other	0.000213697	0.000199956	0.000299966
D_0__Bacteria;D_1__Chloroflexi;D_2__Thermomicrobia;D_3__JG30-KF-CM45;D_4__uncultured Chloroflexi bacterium;D_5__uncultured Chloroflexi bacterium	6.41091e-05	0.000153651	0.000254971
D_0__Bacteria;D_1__Chloroflexi;D_2__Thermomicrobia;D_3__JG30-KF-CM45;D_4__uncultured bacterium;D_5__uncultured bacterium	0.0022545	0.00222478	0.00379457
D_0__Bacteria;D_1__Chloroflexi;D_2__Thermomicrobia;D_3__JG30-KF-CM45;Other;Other	6.83831e-05	6.31441e-05	5.99931e-05
D_0__Bacteria;D_1__Chloroflexi;D_2__Thermomicrobia;D_3__Sphaerobacterales;D_4__Sphaerobacteraceae;D_5__Nitrolancea	4.06025e-05	0	1.71409e-05
D_0__Bacteria;D_1__Deinococcus-Thermus;D_2__Deinococci;D_3__Deinococcales;D_4__Deinococcaceae;D_5__Deinococcus	4.91503e-05	0.000519886	0.000244258
D_0__Bacteria;D_1__Deinococcus-Thermus;D_2__Deinococci;D_3__Deinococcales;D_4__Trueperaceae;D_5__Truepera	4.70134e-05	2.1048e-06	1.28557e-05
D_0__Bacteria;D_1__Deinococcus-Thermus;D_2__Deinococci;D_3__Thermales;D_4__Thermaceae;D_5__Thermus	0	0	6.42784e-06
D_0__Bacteria;D_1__Elusimicrobia;D_2__Elusimicrobia;D_3__Elusimicrobiales;D_4__Elusimicrobiaceae;D_5__Elusimicrobium	0.0003526	7.99825e-05	0
D_0__Bacteria;D_1__FBP;D_2__uncultured bacterium;D_3__uncultured bacterium;D_4__uncultured bacterium;D_5__uncultured bacterium	0.000121807	7.99825e-05	0.000141412
D_0__Bacteria;D_1__Fibrobacteres;D_2__Fibrobacteria;D_3__Fibrobacterales;D_4__Fibrobacteraceae;D_5__Fibrobacter	0.000175232	5.68297e-05	0
D_0__Bacteria;D_1__Fibrobacteres;D_2__Fibrobacteria;D_3__Fibrobacterales;D_4__Fibrobacteraceae;D_5__possible genus 04	4.27394e-06	2.1048e-06	0.00013927
D_0__Bacteria;D_1__Fibrobacteres;D_2__Fibrobacteria;D_3__Fibrobacterales;D_4__Fibrobacteraceae;D_5__uncultured	2.35067e-05	0	4.28522e-06
D_0__Bacteria;D_1__Firmicutes;D_2__Bacilli;D_3__Bacillales;D_4__Alicyclobacillaceae;D_5__Tumebacillus	0.00021156	6.10393e-05	0.000186407
D_0__Bacteria;D_1__Firmicutes;D_2__Bacilli;D_3__Bacillales;D_4__Bacillaceae;D_5__Bacillus	0.00121166	0.000663013	0.000522797
D_0__Bacteria;D_1__Firmicutes;D_2__Bacilli;D_3__Bacillales;D_4__Bacillaceae;D_5__Caldalkalibacillus	8.54789e-06	0	0
D_0__Bacteria;D_1__Firmicutes;D_2__Bacilli;D_3__Bacillales;D_4__Bacillaceae;Other	1.49588e-05	2.31528e-05	0
D_0__Bacteria;D_1__Firmicutes;D_2__Bacilli;D_3__Bacillales;D_4__Family XII;D_5__Exiguobacterium	4.06025e-05	9.47161e-05	3.64244e-05
D_0__Bacteria;D_1__Firmicutes;D_2__Bacilli;D_3__Bacillales;D_4__Paenibacillaceae;D_5__Ammoniphilus	4.70134e-05	0	0
D_0__Bacteria;D_1__Firmicutes;D_2__Bacilli;D_3__Bacillales;D_4__Paenibacillaceae;D_5__Desulfuribacillus	0	3.57816e-05	0
D_0__Bacteria;D_1__Firmicutes;D_2__Bacilli;D_3__Bacillales;D_4__Paenibacillaceae;D_5__Paenibacillus	0.000151725	0	1.71409e-05
D_0__Bacteria;D_1__Firmicutes;D_2__Bacilli;D_3__Bacillales;D_4__Paenibacillaceae;D_5__Saccharibacillus	1.70958e-05	1.26288e-05	0
D_0__Bacteria;D_1__Firmicutes;D_2__Bacilli;D_3__Bacillales;D_4__Planococcaceae;D_5__Chryseomicrobium	2.56437e-05	0	1.49983e-05
D_0__Bacteria;D_1__Firmicutes;D_2__Bacilli;D_3__Bacillales;D_4__Planococcaceae;D_5__Domibacillus	0	4.2096e-06	4.28522e-06
D_0__Bacteria;D_1__Firmicutes;D_2__Bacilli;D_3__Bacillales;D_4__Planococcaceae;D_5__Kurthia	0.000117533	6.31441e-06	6.42784e-06
D_0__Bacteria;D_1__Firmicutes;D_2__Bacilli;D_3__Bacillales;D_4__Planococcaceae;D_5__Lysinibacillus	0.000782132	0.000471476	0.000422095
D_0__Bacteria;D_1__Firmicutes;D_2__Bacilli;D_3__Bacillales;D_4__Planococcaceae;D_5__Planococcus	0.000175232	0.000543039	0.000250686
D_0__Bacteria;D_1__Firmicutes;D_2__Bacilli;D_3__Bacillales;D_4__Planococcaceae;D_5__Planomicrobium	0.000446627	0.000336768	0.000338533
D_0__Bacteria;D_1__Firmicutes;D_2__Bacilli;D_3__Bacillales;D_4__Planococcaceae;D_5__Rummeliibacillus	2.56437e-05	7.78777e-05	0
D_0__Bacteria;D_1__Firmicutes;D_2__Bacilli;D_3__Bacillales;D_4__Planococcaceae;D_5__Solibacillus	7.2657e-05	2.31528e-05	6.21358e-05
D_0__Bacteria;D_1__Firmicutes;D_2__Bacilli;D_3__Bacillales;D_4__Planococcaceae;D_5__Sporosarcina	2.56437e-05	5.68297e-05	2.14261e-06
D_0__Bacteria;D_1__Firmicutes;D_2__Bacilli;D_3__Bacillales;D_4__Planococcaceae;Other	0.00124372	0.000292568	0.00101131
D_0__Bacteria;D_1__Firmicutes;D_2__Bacilli;D_3__Bacillales;D_4__Staphylococcaceae;D_5__Jeotgalicoccus	0.000615448	0.000239947	0.00028711
D_0__Bacteria;D_1__Firmicutes;D_2__Bacilli;D_3__Bacillales;D_4__Staphylococcaceae;D_5__Macrococcus	0.000209423	1.68384e-05	0.000428522
D_0__Bacteria;D_1__Firmicutes;D_2__Bacilli;D_3__Bacillales;D_4__Staphylococcaceae;D_5__Salinicoccus	2.99176e-05	1.89432e-05	0
D_0__Bacteria;D_1__Firmicutes;D_2__Bacilli;D_3__Bacillales;D_4__Staphylococcaceae;D_5__Staphylococcus	0.000294902	0.000561982	0.000272112
D_0__Bacteria;D_1__Firmicutes;D_2__Bacilli;D_3__Bacillales;D_4__Thermoactinomycetaceae;D_5__Shimazuella	3.20546e-05	0	0
D_0__Bacteria;D_1__Firmicutes;D_2__Bacilli;D_3__Bacillales;D_4__Thermoactinomycetaceae;D_5__Thermoactinomyces	3.20546e-05	1.89432e-05	0
D_0__Bacteria;D_1__Firmicutes;D_2__Bacilli;D_3__Bacillales;D_4__Thermoactinomycetaceae;D_5__uncultured	3.20546e-05	0	0
D_0__Bacteria;D_1__Firmicutes;D_2__Bacilli;D_3__Bacillales;D_4__uncultured;D_5__uncultured bacterium	0	0	4.07096e-05
D_0__Bacteria;D_1__Firmicutes;D_2__Bacilli;D_3__Bacillales;Other;Other	0.00011967	0.000225214	0.000141412
D_0__Bacteria;D_1__Firmicutes;D_2__Bacilli;D_3__Lactobacillales;D_4__Aerococcaceae;D_5__Aerococcus	0.000609037	7.36681e-05	5.78505e-05
D_0__Bacteria;D_1__Firmicutes;D_2__Bacilli;D_3__Lactobacillales;D_4__Aerococcaceae;D_5__Facklamia	0.000149588	6.10393e-05	0
D_0__Bacteria;D_1__Firmicutes;D_2__Bacilli;D_3__Lactobacillales;D_4__Aerococcaceae;D_5__Ignavigranum	8.54789e-06	3.78864e-05	0
D_0__Bacteria;D_1__Firmicutes;D_2__Bacilli;D_3__Lactobacillales;D_4__Aerococcaceae;D_5__uncultured	0.000235067	3.1572e-05	4.49949e-05
D_0__Bacteria;D_1__Firmicutes;D_2__Bacilli;D_3__Lactobacillales;D_4__Carnobacteriaceae;D_5__Alkalibacterium	0	0	5.35653e-05
D_0__Bacteria;D_1__Firmicutes;D_2__Bacilli;D_3__Lactobacillales;D_4__Carnobacteriaceae;D_5__Alloiococcus	0	0	1.49983e-05
D_0__Bacteria;D_1__Firmicutes;D_2__Bacilli;D_3__Lactobacillales;D_4__Carnobacteriaceae;D_5__Atopostipes	0.000147451	5.05153e-05	6.42784e-05
D_0__Bacteria;D_1__Firmicutes;D_2__Bacilli;D_3__Lactobacillales;D_4__Carnobacteriaceae;D_5__Carnobacterium	0	2.31528e-05	0
D_0__Bacteria;D_1__Firmicutes;D_2__Bacilli;D_3__Lactobacillales;D_4__Carnobacteriaceae;D_5__Desemzia	0.000160273	7.57729e-05	0.000319249
D_0__Bacteria;D_1__Firmicutes;D_2__Bacilli;D_3__Lactobacillales;D_4__Carnobacteriaceae;D_5__Lacticigenium	4.27394e-05	0	0
D_0__Bacteria;D_1__Firmicutes;D_2__Bacilli;D_3__Lactobacillales;D_4__Carnobacteriaceae;D_5__Trichococcus	0.00108131	0.000580925	0.000184265
D_0__Bacteria;D_1__Firmicutes;D_2__Bacilli;D_3__Lactobacillales;D_4__Carnobacteriaceae;D_5__uncultured	0.000143177	0.000204166	3.42818e-05
D_0__Bacteria;D_1__Firmicutes;D_2__Bacilli;D_3__Lactobacillales;D_4__Carnobacteriaceae;Other	1.70958e-05	2.1048e-06	0
D_0__Bacteria;D_1__Firmicutes;D_2__Bacilli;D_3__Lactobacillales;D_4__Enterococcaceae;D_5__Enterococcus	0.00592582	0.000204166	0.00576148
D_0__Bacteria;D_1__Firmicutes;D_2__Bacilli;D_3__Lactobacillales;D_4__Enterococcaceae;D_5__Vagococcus	6.41091e-06	0	0
D_0__Bacteria;D_1__Firmicutes;D_2__Bacilli;D_3__Lactobacillales;D_4__Lactobacillaceae;D_5__Lactobacillus	0.0127663	0.00359079	0.00107559
D_0__Bacteria;D_1__Firmicutes;D_2__Bacilli;D_3__Lactobacillales;D_4__Leuconostocaceae;D_5__Weissella	6.41091e-06	0	0
D_0__Bacteria;D_1__Firmicutes;D_2__Bacilli;D_3__Lactobacillales;D_4__PeH08;D_5__uncultured Firmicutes bacterium	6.41091e-06	0	0
D_0__Bacteria;D_1__Firmicutes;D_2__Bacilli;D_3__Lactobacillales;D_4__Streptococcaceae;D_5__Streptococcus	0.00444276	0.00460952	0.0281625
D_0__Bacteria;D_1__Firmicutes;D_2__Bacilli;Other;Other;Other	7.2657e-05	0.000197851	7.7134e-05
D_0__Bacteria;D_1__Firmicutes;D_2__Clostridia;D_3__Clostridiales;D_4__Caldicoprobacteraceae;D_5__Caldicoprobacter	5.12873e-05	0	1.92835e-05
D_0__Bacteria;D_1__Firmicutes;D_2__Clostridia;D_3__Clostridiales;D_4__Christensenellaceae;D_5__Christensenellaceae R-7 group	0.0212629	0.00721105	0.00119558
D_0__Bacteria;D_1__Firmicutes;D_2__Clostridia;D_3__Clostridiales;D_4__Christensenellaceae;D_5__uncultured	0.000241478	5.05153e-05	4.28522e-05
D_0__Bacteria;D_1__Firmicutes;D_2__Clostridia;D_3__Clostridiales;D_4__Christensenellaceae;Other	5.76982e-05	0	0
D_0__Bacteria;D_1__Firmicutes;D_2__Clostridia;D_3__Clostridiales;D_4__Clostridiaceae 1;D_5__Candidatus Arthromitus	4.27394e-06	0	0
D_0__Bacteria;D_1__Firmicutes;D_2__Clostridia;D_3__Clostridiales;D_4__Clostridiaceae 1;D_5__Clostridium sensu stricto 1	0.000974459	0.00079351	4.92801e-05
D_0__Bacteria;D_1__Firmicutes;D_2__Clostridia;D_3__Clostridiales;D_4__Clostridiaceae 1;D_5__Clostridium sensu stricto 10	7.05201e-05	0	0
D_0__Bacteria;D_1__Firmicutes;D_2__Clostridia;D_3__Clostridiales;D_4__Clostridiaceae 1;D_5__Clostridium sensu stricto 13	0	0	4.28522e-05
D_0__Bacteria;D_1__Firmicutes;D_2__Clostridia;D_3__Clostridiales;D_4__Clostridiaceae 1;D_5__Clostridium sensu stricto 16	2.35067e-05	0	0
D_0__Bacteria;D_1__Firmicutes;D_2__Clostridia;D_3__Clostridiales;D_4__Clostridiaceae 1;D_5__Proteiniclasticum	0.00266053	0.00154492	0.00141198
D_0__Bacteria;D_1__Firmicutes;D_2__Clostridia;D_3__Clostridiales;D_4__Clostridiaceae 1;D_5__Sarcina	0.000136766	7.57729e-05	0
D_0__Bacteria;D_1__Firmicutes;D_2__Clostridia;D_3__Clostridiales;D_4__Clostridiaceae 1;D_5__Youngiibacter	8.97528e-05	6.73537e-05	9.64176e-05
D_0__Bacteria;D_1__Firmicutes;D_2__Clostridia;D_3__Clostridiales;D_4__Clostridiaceae 1;Other	5.12873e-05	1.68384e-05	0
D_0__Bacteria;D_1__Firmicutes;D_2__Clostridia;D_3__Clostridiales;D_4__Clostridiaceae 3;D_5__Clostridiisalibacter	2.13697e-05	0	0
D_0__Bacteria;D_1__Firmicutes;D_2__Clostridia;D_3__Clostridiales;D_4__Clostridiales vadinBB60 group;D_5__uncultured Clostridiales bacterium	3.63285e-05	0	0
D_0__Bacteria;D_1__Firmicutes;D_2__Clostridia;D_3__Clostridiales;D_4__Clostridiales vadinBB60 group;D_5__uncultured bacterium	0.00321614	0.000804034	9.21323e-05
D_0__Bacteria;D_1__Firmicutes;D_2__Clostridia;D_3__Clostridiales;D_4__Clostridiales vadinBB60 group;D_5__uncultured rumen bacterium	0.000130355	6.31441e-06	2.14261e-06
D_0__Bacteria;D_1__Firmicutes;D_2__Clostridia;D_3__Clostridiales;D_4__Clostridiales vadinBB60 group;Other	0.000425257	7.78777e-05	0
D_0__Bacteria;D_1__Firmicutes;D_2__Clostridia;D_3__Clostridiales;D_4__Defluviitaleaceae;D_5__Defluviitaleaceae UCG-011	0.00065605	0.000275729	8.57045e-06
D_0__Bacteria;D_1__Firmicutes;D_2__Clostridia;D_3__Clostridiales;D_4__Eubacteriaceae;D_5__Alkalibacter	1.06849e-05	3.99912e-05	0
D_0__Bacteria;D_1__Firmicutes;D_2__Clostridia;D_3__Clostridiales;D_4__Eubacteriaceae;D_5__Anaerofustis	9.83007e-05	3.36768e-05	2.14261e-06
D_0__Bacteria;D_1__Firmicutes;D_2__Clostridia;D_3__Clostridiales;D_4__Eubacteriaceae;D_5__Garciella	2.35067e-05	0	0
D_0__Bacteria;D_1__Firmicutes;D_2__Clostridia;D_3__Clostridiales;D_4__Family XI;D_5__Gallicola	3.41915e-05	2.1048e-05	0
D_0__Bacteria;D_1__Firmicutes;D_2__Clostridia;D_3__Clostridiales;D_4__Family XI;D_5__Gottschalkia	4.06025e-05	0	0
D_0__Bacteria;D_1__Firmicutes;D_2__Clostridia;D_3__Clostridiales;D_4__Family XI;D_5__Helcococcus	1.92327e-05	4.2096e-05	0.000115701
D_0__Bacteria;D_1__Firmicutes;D_2__Clostridia;D_3__Clostridiales;D_4__Family XI;D_5__Murdochiella	2.56437e-05	0	0
D_0__Bacteria;D_1__Firmicutes;D_2__Clostridia;D_3__Clostridiales;D_4__Family XI;D_5__Peptoniphilus	2.13697e-06	0	8.57045e-06
D_0__Bacteria;D_1__Firmicutes;D_2__Clostridia;D_3__Clostridiales;D_4__Family XI;D_5__Sedimentibacter	5.55613e-05	2.31528e-05	0
D_0__Bacteria;D_1__Firmicutes;D_2__Clostridia;D_3__Clostridiales;D_4__Family XI;D_5__Tissierella	0.000117533	2.52576e-05	1.71409e-05
D_0__Bacteria;D_1__Firmicutes;D_2__Clostridia;D_3__Clostridiales;D_4__Family XI;D_5__uncultured	0.000297039	0.000387284	0
D_0__Bacteria;D_1__Firmicutes;D_2__Clostridia;D_3__Clostridiales;D_4__Family XII;D_5__Acidaminobacter	1.06849e-05	0	0
D_0__Bacteria;D_1__Firmicutes;D_2__Clostridia;D_3__Clostridiales;D_4__Family XII;D_5__Fusibacter	6.41091e-06	0	0
D_0__Bacteria;D_1__Firmicutes;D_2__Clostridia;D_3__Clostridiales;D_4__Family XII;D_5__Guggenheimella	0.000335504	5.05153e-05	0
D_0__Bacteria;D_1__Firmicutes;D_2__Clostridia;D_3__Clostridiales;D_4__Family XIII;D_5__Anaerovorax	0.00062827	9.89257e-05	6.42784e-06
D_0__Bacteria;D_1__Firmicutes;D_2__Clostridia;D_3__Clostridiales;D_4__Family XIII;D_5__Family XIII AD3011 group	0.00440216	0.00212375	0.00042638
D_0__Bacteria;D_1__Firmicutes;D_2__Clostridia;D_3__Clostridiales;D_4__Family XIII;D_5__Family XIII UCG-001	0.000209423	6.52489e-05	0
D_0__Bacteria;D_1__Firmicutes;D_2__Clostridia;D_3__Clostridiales;D_4__Family XIII;D_5__Family XIII UCG-002	4.27394e-05	0	0
D_0__Bacteria;D_1__Firmicutes;D_2__Clostridia;D_3__Clostridiales;D_4__Family XIII;D_5__Mogibacterium	0.00532106	0.00132392	0.000119986
D_0__Bacteria;D_1__Firmicutes;D_2__Clostridia;D_3__Clostridiales;D_4__Family XIII;D_5__[Eubacterium] brachy group	0.00065605	0.000690375	7.92767e-05
D_0__Bacteria;D_1__Firmicutes;D_2__Clostridia;D_3__Clostridiales;D_4__Family XIII;D_5__[Eubacterium] nodatum group	0.00352173	0.000970314	0.00023783
D_0__Bacteria;D_1__Firmicutes;D_2__Clostridia;D_3__Clostridiales;D_4__Family XIII;D_5__uncultured	4.91503e-05	0	0
D_0__Bacteria;D_1__Firmicutes;D_2__Clostridia;D_3__Clostridiales;D_4__Family XIII;Other	0.000923172	0.000294672	1.71409e-05
D_0__Bacteria;D_1__Firmicutes;D_2__Clostridia;D_3__Clostridiales;D_4__Gracilibacteraceae;D_5__Lutispora	2.99176e-05	2.1048e-05	0
D_0__Bacteria;D_1__Firmicutes;D_2__Clostridia;D_3__Clostridiales;D_4__Gracilibacteraceae;D_5__uncultured	1.70958e-05	0	0
D_0__Bacteria;D_1__Firmicutes;D_2__Clostridia;D_3__Clostridiales;D_4__Lachnospiraceae;D_5__Acetitomaculum	0.00088898	0.000185223	2.99966e-05
D_0__Bacteria;D_1__Firmicutes;D_2__Clostridia;D_3__Clostridiales;D_4__Lachnospiraceae;D_5__Anaerosporobacter	1.70958e-05	4.2096e-06	0
D_0__Bacteria;D_1__Firmicutes;D_2__Clostridia;D_3__Clostridiales;D_4__Lachnospiraceae;D_5__Anaerostipes	0.000147451	2.31528e-05	8.78471e-05
D_0__Bacteria;D_1__Firmicutes;D_2__Clostridia;D_3__Clostridiales;D_4__Lachnospiraceae;D_5__Blautia	0.000856925	0.000532515	4.07096e-05
D_0__Bacteria;D_1__Firmicutes;D_2__Clostridia;D_3__Clostridiales;D_4__Lachnospiraceae;D_5__Butyrivibrio	0.00032482	0.000113659	2.14261e-06
D_0__Bacteria;D_1__Firmicutes;D_2__Clostridia;D_3__Clostridiales;D_4__Lachnospiraceae;D_5__Butyrivibrio 2	0.000147451	1.0524e-05	0
D_0__Bacteria;D_1__Firmicutes;D_2__Clostridia;D_3__Clostridiales;D_4__Lachnospiraceae;D_5__Cellulosilyticum	5.34243e-05	4.42008e-05	7.7134e-05
D_0__Bacteria;D_1__Firmicutes;D_2__Clostridia;D_3__Clostridiales;D_4__Lachnospiraceae;D_5__Coprococcus 1	0.00159632	0.00053041	6.21358e-05
D_0__Bacteria;D_1__Firmicutes;D_2__Clostridia;D_3__Clostridiales;D_4__Lachnospiraceae;D_5__Coprococcus 2	8.54789e-06	0	0
D_0__Bacteria;D_1__Firmicutes;D_2__Clostridia;D_3__Clostridiales;D_4__Lachnospiraceae;D_5__Coprococcus 3	0.000354737	6.52489e-05	6.42784e-06
D_0__Bacteria;D_1__Firmicutes;D_2__Clostridia;D_3__Clostridiales;D_4__Lachnospiraceae;D_5__Dorea	0.00153221	0.000486209	0.000130699
D_0__Bacteria;D_1__Firmicutes;D_2__Clostridia;D_3__Clostridiales;D_4__Lachnospiraceae;D_5__Howardella	1.06849e-05	4.2096e-06	0
D_0__Bacteria;D_1__Firmicutes;D_2__Clostridia;D_3__Clostridiales;D_4__Lachnospiraceae;D_5__Lachnoclostridium	0.000965911	0.000631441	0.000117844
D_0__Bacteria;D_1__Firmicutes;D_2__Clostridia;D_3__Clostridiales;D_4__Lachnospiraceae;D_5__Lachnoclostridium 10	0.00355378	0.00111344	3.64244e-05
D_0__Bacteria;D_1__Firmicutes;D_2__Clostridia;D_3__Clostridiales;D_4__Lachnospiraceae;D_5__Lachnoclostridium 5	0	4.2096e-06	0
D_0__Bacteria;D_1__Firmicutes;D_2__Clostridia;D_3__Clostridiales;D_4__Lachnospiraceae;D_5__Lachnospira	0.000100438	2.1048e-06	0
D_0__Bacteria;D_1__Firmicutes;D_2__Clostridia;D_3__Clostridiales;D_4__Lachnospiraceae;D_5__Lachnospiraceae AC2044 group	0.00105139	0.000288358	4.49949e-05
D_0__Bacteria;D_1__Firmicutes;D_2__Clostridia;D_3__Clostridiales;D_4__Lachnospiraceae;D_5__Lachnospiraceae FCS020 group	0.0100053	0.00181644	0.000464947
D_0__Bacteria;D_1__Firmicutes;D_2__Clostridia;D_3__Clostridiales;D_4__Lachnospiraceae;D_5__Lachnospiraceae NC2004 group	0.000305587	0.000103135	4.28522e-06
D_0__Bacteria;D_1__Firmicutes;D_2__Clostridia;D_3__Clostridiales;D_4__Lachnospiraceae;D_5__Lachnospiraceae ND3007 group	1.28218e-05	0	0
D_0__Bacteria;D_1__Firmicutes;D_2__Clostridia;D_3__Clostridiales;D_4__Lachnospiraceae;D_5__Lachnospiraceae NK3A20 group	0.00315631	0.000921903	0.000169266
D_0__Bacteria;D_1__Firmicutes;D_2__Clostridia;D_3__Clostridiales;D_4__Lachnospiraceae;D_5__Lachnospiraceae NK4A136 group	0.00233357	0.000498838	7.28488e-05
D_0__Bacteria;D_1__Firmicutes;D_2__Clostridia;D_3__Clostridiales;D_4__Lachnospiraceae;D_5__Lachnospiraceae NK4B4 group	2.13697e-05	0	0
D_0__Bacteria;D_1__Firmicutes;D_2__Clostridia;D_3__Clostridiales;D_4__Lachnospiraceae;D_5__Lachnospiraceae UCG-001	0.00111977	0.000658803	2.7854e-05
D_0__Bacteria;D_1__Firmicutes;D_2__Clostridia;D_3__Clostridiales;D_4__Lachnospiraceae;D_5__Lachnospiraceae UCG-002	0.000200875	1.47336e-05	1.07131e-05
D_0__Bacteria;D_1__Firmicutes;D_2__Clostridia;D_3__Clostridiales;D_4__Lachnospiraceae;D_5__Lachnospiraceae UCG-004	5.55613e-05	0	0
D_0__Bacteria;D_1__Firmicutes;D_2__Clostridia;D_3__Clostridiales;D_4__Lachnospiraceae;D_5__Lachnospiraceae UCG-008	0.000299176	7.99825e-05	4.28522e-06
D_0__Bacteria;D_1__Firmicutes;D_2__Clostridia;D_3__Clostridiales;D_4__Lachnospiraceae;D_5__Lachnospiraceae UCG-010	1.28218e-05	0	0
D_0__Bacteria;D_1__Firmicutes;D_2__Clostridia;D_3__Clostridiales;D_4__Lachnospiraceae;D_5__Lachnospiraceae XPB1014 group	4.48764e-05	2.73624e-05	1.92835e-05
D_0__Bacteria;D_1__Firmicutes;D_2__Clostridia;D_3__Clostridiales;D_4__Lachnospiraceae;D_5__Marvinbryantia	0.000745803	0.000279939	5.35653e-05
D_0__Bacteria;D_1__Firmicutes;D_2__Clostridia;D_3__Clostridiales;D_4__Lachnospiraceae;D_5__Mobilitalea	5.34243e-05	7.78777e-05	2.14261e-06
D_0__Bacteria;D_1__Firmicutes;D_2__Clostridia;D_3__Clostridiales;D_4__Lachnospiraceae;D_5__Oribacterium	1.49588e-05	1.0524e-05	0
D_0__Bacteria;D_1__Firmicutes;D_2__Clostridia;D_3__Clostridiales;D_4__Lachnospiraceae;D_5__Pseudobutyrivibrio	0.000132492	8.41921e-06	2.14261e-06
D_0__Bacteria;D_1__Firmicutes;D_2__Clostridia;D_3__Clostridiales;D_4__Lachnospiraceae;D_5__Roseburia	0.0106955	0.00205218	0.000424237
D_0__Bacteria;D_1__Firmicutes;D_2__Clostridia;D_3__Clostridiales;D_4__Lachnospiraceae;D_5__Shuttleworthia	1.06849e-05	0	0
D_0__Bacteria;D_1__Firmicutes;D_2__Clostridia;D_3__Clostridiales;D_4__Lachnospiraceae;D_5__Syntrophococcus	0.000203012	3.78864e-05	2.14261e-06
D_0__Bacteria;D_1__Firmicutes;D_2__Clostridia;D_3__Clostridiales;D_4__Lachnospiraceae;D_5__Tyzzerella	1.70958e-05	0	0
D_0__Bacteria;D_1__Firmicutes;D_2__Clostridia;D_3__Clostridiales;D_4__Lachnospiraceae;D_5__Tyzzerella 3	2.99176e-05	4.2096e-06	0
D_0__Bacteria;D_1__Firmicutes;D_2__Clostridia;D_3__Clostridiales;D_4__Lachnospiraceae;D_5__Tyzzerella 4	7.05201e-05	2.1048e-05	4.28522e-06
D_0__Bacteria;D_1__Firmicutes;D_2__Clostridia;D_3__Clostridiales;D_4__Lachnospiraceae;D_5__[Eubacterium] cellulosolvens group	2.99176e-05	0	0
D_0__Bacteria;D_1__Firmicutes;D_2__Clostridia;D_3__Clostridiales;D_4__Lachnospiraceae;D_5__[Eubacterium] hallii group	0.00106635	0.000500943	4.92801e-05
D_0__Bacteria;D_1__Firmicutes;D_2__Clostridia;D_3__Clostridiales;D_4__Lachnospiraceae;D_5__[Eubacterium] oxidoreducens group	0.00368628	0.0015344	0.000254971
D_0__Bacteria;D_1__Firmicutes;D_2__Clostridia;D_3__Clostridiales;D_4__Lachnospiraceae;D_5__[Eubacterium] rectale group	0.000350463	6.10393e-05	2.14261e-06
D_0__Bacteria;D_1__Firmicutes;D_2__Clostridia;D_3__Clostridiales;D_4__Lachnospiraceae;D_5__[Eubacterium] ruminantium group	0.000108986	9.89257e-05	0
D_0__Bacteria;D_1__Firmicutes;D_2__Clostridia;D_3__Clostridiales;D_4__Lachnospiraceae;D_5__[Eubacterium] ventriosum group	0.000168821	0.000128393	1.92835e-05
D_0__Bacteria;D_1__Firmicutes;D_2__Clostridia;D_3__Clostridiales;D_4__Lachnospiraceae;D_5__[Eubacterium] xylanophilum group	4.27394e-06	6.31441e-06	0
D_0__Bacteria;D_1__Firmicutes;D_2__Clostridia;D_3__Clostridiales;D_4__Lachnospiraceae;D_5__[Ruminococcus] gauvreauii group	0.00046586	0.000191537	2.14261e-06
D_0__Bacteria;D_1__Firmicutes;D_2__Clostridia;D_3__Clostridiales;D_4__Lachnospiraceae;D_5__[Ruminococcus] gnavus group	4.70134e-05	1.89432e-05	0
D_0__Bacteria;D_1__Firmicutes;D_2__Clostridia;D_3__Clostridiales;D_4__Lachnospiraceae;D_5__[Ruminococcus] torques group	0.000235067	5.89345e-05	0
D_0__Bacteria;D_1__Firmicutes;D_2__Clostridia;D_3__Clostridiales;D_4__Lachnospiraceae;D_5__uncultured	0.01376	0.00439483	0.000407096
D_0__Bacteria;D_1__Firmicutes;D_2__Clostridia;D_3__Clostridiales;D_4__Lachnospiraceae;Other	0.0377346	0.0115322	0.00149126
D_0__Bacteria;D_1__Firmicutes;D_2__Clostridia;D_3__Clostridiales;D_4__P. palm C-A 51;D_5__uncultured bacterium	6.41091e-06	4.2096e-06	0
D_0__Bacteria;D_1__Firmicutes;D_2__Clostridia;D_3__Clostridiales;D_4__Peptococcaceae;D_5__Peptococcus	5.76982e-05	0	0
D_0__Bacteria;D_1__Firmicutes;D_2__Clostridia;D_3__Clostridiales;D_4__Peptococcaceae;D_5__uncultured	0.00245111	0.000551458	5.14227e-05
D_0__Bacteria;D_1__Firmicutes;D_2__Clostridia;D_3__Clostridiales;D_4__Peptostreptococcaceae;D_5__Acetoanaerobium	2.35067e-05	0	0
D_0__Bacteria;D_1__Firmicutes;D_2__Clostridia;D_3__Clostridiales;D_4__Peptostreptococcaceae;D_5__Intestinibacter	2.13697e-05	0	1.28557e-05
D_0__Bacteria;D_1__Firmicutes;D_2__Clostridia;D_3__Clostridiales;D_4__Peptostreptococcaceae;D_5__Peptoclostridium	0.014837	0.00619443	0.00330819
D_0__Bacteria;D_1__Firmicutes;D_2__Clostridia;D_3__Clostridiales;D_4__Peptostreptococcaceae;Other	0.00629765	0.00235948	0.00109487
D_0__Bacteria;D_1__Firmicutes;D_2__Clostridia;D_3__Clostridiales;D_4__Ruminococcaceae;D_5__Acetivibrio	4.27394e-06	6.73537e-05	0
D_0__Bacteria;D_1__Firmicutes;D_2__Clostridia;D_3__Clostridiales;D_4__Ruminococcaceae;D_5__Anaerobacterium	1.06849e-05	2.1048e-05	0
D_0__Bacteria;D_1__Firmicutes;D_2__Clostridia;D_3__Clostridiales;D_4__Ruminococcaceae;D_5__Anaerofilum	7.05201e-05	8.41921e-06	1.07131e-05
D_0__Bacteria;D_1__Firmicutes;D_2__Clostridia;D_3__Clostridiales;D_4__Ruminococcaceae;D_5__Anaerotruncus	0.00304305	0.000780882	0.000274254
D_0__Bacteria;D_1__Firmicutes;D_2__Clostridia;D_3__Clostridiales;D_4__Ruminococcaceae;D_5__Butyricicoccus	0.000147451	3.36768e-05	2.57113e-05
D_0__Bacteria;D_1__Firmicutes;D_2__Clostridia;D_3__Clostridiales;D_4__Ruminococcaceae;D_5__Candidatus Soleaferrea	0.00277593	0.000448323	1.28557e-05
D_0__Bacteria;D_1__Firmicutes;D_2__Clostridia;D_3__Clostridiales;D_4__Ruminococcaceae;D_5__Caproiciproducens	0.000205149	3.57816e-05	2.14261e-05
D_0__Bacteria;D_1__Firmicutes;D_2__Clostridia;D_3__Clostridiales;D_4__Ruminococcaceae;D_5__Ercella	3.20546e-05	0.000138917	0
D_0__Bacteria;D_1__Firmicutes;D_2__Clostridia;D_3__Clostridiales;D_4__Ruminococcaceae;D_5__Faecalibacterium	0.000574845	8.20873e-05	0
D_0__Bacteria;D_1__Firmicutes;D_2__Clostridia;D_3__Clostridiales;D_4__Ruminococcaceae;D_5__Fastidiosipila	0.000544928	0.000216795	0.000379242
D_0__Bacteria;D_1__Firmicutes;D_2__Clostridia;D_3__Clostridiales;D_4__Ruminococcaceae;D_5__Hydrogenoanaerobacterium	0.000348326	1.26288e-05	0
D_0__Bacteria;D_1__Firmicutes;D_2__Clostridia;D_3__Clostridiales;D_4__Ruminococcaceae;D_5__Intestinimonas	4.70134e-05	6.31441e-05	0
D_0__Bacteria;D_1__Firmicutes;D_2__Clostridia;D_3__Clostridiales;D_4__Ruminococcaceae;D_5__Oscillibacter	0.00322469	0.000620917	0.000162839
D_0__Bacteria;D_1__Firmicutes;D_2__Clostridia;D_3__Clostridiales;D_4__Ruminococcaceae;D_5__Oscillospira	0.000568434	9.47161e-05	0
D_0__Bacteria;D_1__Firmicutes;D_2__Clostridia;D_3__Clostridiales;D_4__Ruminococcaceae;D_5__Papillibacter	0.000145314	2.73624e-05	3.64244e-05
D_0__Bacteria;D_1__Firmicutes;D_2__Clostridia;D_3__Clostridiales;D_4__Ruminococcaceae;D_5__Pseudobacteroides	0	3.1572e-05	0
D_0__Bacteria;D_1__Firmicutes;D_2__Clostridia;D_3__Clostridiales;D_4__Ruminococcaceae;D_5__Ruminiclostridium	0.000222245	3.36768e-05	4.28522e-06
D_0__Bacteria;D_1__Firmicutes;D_2__Clostridia;D_3__Clostridiales;D_4__Ruminococcaceae;D_5__Ruminiclostridium 1	0.000570571	0.000197851	6.42784e-05
D_0__Bacteria;D_1__Firmicutes;D_2__Clostridia;D_3__Clostridiales;D_4__Ruminococcaceae;D_5__Ruminiclostridium 5	0.000476545	0.000334664	2.14261e-06
D_0__Bacteria;D_1__Firmicutes;D_2__Clostridia;D_3__Clostridiales;D_4__Ruminococcaceae;D_5__Ruminiclostridium 6	0.000260711	4.2096e-05	0
D_0__Bacteria;D_1__Firmicutes;D_2__Clostridia;D_3__Clostridiales;D_4__Ruminococcaceae;D_5__Ruminiclostridium 9	0.00281439	0.00107555	0.000184265
D_0__Bacteria;D_1__Firmicutes;D_2__Clostridia;D_3__Clostridiales;D_4__Ruminococcaceae;D_5__Ruminococcaceae NK4A214 group	0.00220535	0.000844026	0.000190692
D_0__Bacteria;D_1__Firmicutes;D_2__Clostridia;D_3__Clostridiales;D_4__Ruminococcaceae;D_5__Ruminococcaceae UCG-001	1.28218e-05	0	0
D_0__Bacteria;D_1__Firmicutes;D_2__Clostridia;D_3__Clostridiales;D_4__Ruminococcaceae;D_5__Ruminococcaceae UCG-002	0.0060519	0.00125657	0.000212119
D_0__Bacteria;D_1__Firmicutes;D_2__Clostridia;D_3__Clostridiales;D_4__Ruminococcaceae;D_5__Ruminococcaceae UCG-003	0.00021156	8.84017e-05	1.28557e-05
D_0__Bacteria;D_1__Firmicutes;D_2__Clostridia;D_3__Clostridiales;D_4__Ruminococcaceae;D_5__Ruminococcaceae UCG-004	0.00145955	0.000328349	7.49914e-05
D_0__Bacteria;D_1__Firmicutes;D_2__Clostridia;D_3__Clostridiales;D_4__Ruminococcaceae;D_5__Ruminococcaceae UCG-005	0.0907187	0.0313889	0.00448449
D_0__Bacteria;D_1__Firmicutes;D_2__Clostridia;D_3__Clostridiales;D_4__Ruminococcaceae;D_5__Ruminococcaceae UCG-009	0.00207073	0.00108608	8.57045e-06
D_0__Bacteria;D_1__Firmicutes;D_2__Clostridia;D_3__Clostridiales;D_4__Ruminococcaceae;D_5__Ruminococcaceae UCG-010	0.0629424	0.0186317	0.00171838
D_0__Bacteria;D_1__Firmicutes;D_2__Clostridia;D_3__Clostridiales;D_4__Ruminococcaceae;D_5__Ruminococcaceae UCG-011	1.70958e-05	3.57816e-05	0
D_0__Bacteria;D_1__Firmicutes;D_2__Clostridia;D_3__Clostridiales;D_4__Ruminococcaceae;D_5__Ruminococcaceae UCG-013	0.00737469	0.00244157	0.000272112
D_0__Bacteria;D_1__Firmicutes;D_2__Clostridia;D_3__Clostridiales;D_4__Ruminococcaceae;D_5__Ruminococcaceae UCG-014	0.0165508	0.00380759	0.000505656
D_0__Bacteria;D_1__Firmicutes;D_2__Clostridia;D_3__Clostridiales;D_4__Ruminococcaceae;D_5__Ruminococcaceae V9D2013 group	8.54789e-06	0	0
D_0__Bacteria;D_1__Firmicutes;D_2__Clostridia;D_3__Clostridiales;D_4__Ruminococcaceae;D_5__Ruminococcus 1	0.00410726	0.00133865	0.000113558
D_0__Bacteria;D_1__Firmicutes;D_2__Clostridia;D_3__Clostridiales;D_4__Ruminococcaceae;D_5__Ruminococcus 2	0.000903939	0.000389388	0.000124272
D_0__Bacteria;D_1__Firmicutes;D_2__Clostridia;D_3__Clostridiales;D_4__Ruminococcaceae;D_5__Saccharofermentans	0.000707338	0.000172594	3.21392e-05
D_0__Bacteria;D_1__Firmicutes;D_2__Clostridia;D_3__Clostridiales;D_4__Ruminococcaceae;D_5__Subdoligranulum	0.000130355	0	0
D_0__Bacteria;D_1__Firmicutes;D_2__Clostridia;D_3__Clostridiales;D_4__Ruminococcaceae;D_5__[Eubacterium] coprostanoligenes group	0.025088	0.00687849	0.00095132
D_0__Bacteria;D_1__Firmicutes;D_2__Clostridia;D_3__Clostridiales;D_4__Ruminococcaceae;D_5__uncultured	0.0167154	0.00505574	0.000749914
D_0__Bacteria;D_1__Firmicutes;D_2__Clostridia;D_3__Clostridiales;D_4__Ruminococcaceae;Other	0.0133732	0.00415698	0.000499229
D_0__Bacteria;D_1__Firmicutes;D_2__Clostridia;D_3__Clostridiales;Other;Other	0.00337	0.0011829	0.000143555
D_0__Bacteria;D_1__Firmicutes;D_2__Clostridia;D_3__D8A-2;D_4__uncultured bacterium;D_5__uncultured bacterium	8.54789e-06	0	0
D_0__Bacteria;D_1__Firmicutes;D_2__Clostridia;D_3__Halanaerobiales;D_4__ODP1230B8.23;D_5__uncultured bacterium	8.54789e-06	0	0
D_0__Bacteria;D_1__Firmicutes;D_2__Erysipelotrichia;D_3__Erysipelotrichales;D_4__Erysipelotrichaceae;D_5__Breznakia	9.61637e-05	9.68209e-05	8.57045e-06
D_0__Bacteria;D_1__Firmicutes;D_2__Erysipelotrichia;D_3__Erysipelotrichales;D_4__Erysipelotrichaceae;D_5__Candidatus Stoquefichus	0.000130355	2.94672e-05	0
D_0__Bacteria;D_1__Firmicutes;D_2__Erysipelotrichia;D_3__Erysipelotrichales;D_4__Erysipelotrichaceae;D_5__Catenibacterium	9.18898e-05	0	0
D_0__Bacteria;D_1__Firmicutes;D_2__Erysipelotrichia;D_3__Erysipelotrichales;D_4__Erysipelotrichaceae;D_5__Catenisphaera	8.33419e-05	7.78777e-05	0
D_0__Bacteria;D_1__Firmicutes;D_2__Erysipelotrichia;D_3__Erysipelotrichales;D_4__Erysipelotrichaceae;D_5__Coprobacillus	0.000200875	1.89432e-05	3.42818e-05
D_0__Bacteria;D_1__Firmicutes;D_2__Erysipelotrichia;D_3__Erysipelotrichales;D_4__Erysipelotrichaceae;D_5__Dielma	0.00110481	0.000538829	0.000100703
D_0__Bacteria;D_1__Firmicutes;D_2__Erysipelotrichia;D_3__Erysipelotrichales;D_4__Erysipelotrichaceae;D_5__Erysipelatoclostridium	0.000474408	0.000155755	0
D_0__Bacteria;D_1__Firmicutes;D_2__Erysipelotrichia;D_3__Erysipelotrichales;D_4__Erysipelotrichaceae;D_5__Erysipelothrix	0.000220108	0.000113659	0
D_0__Bacteria;D_1__Firmicutes;D_2__Erysipelotrichia;D_3__Erysipelotrichales;D_4__Erysipelotrichaceae;D_5__Erysipelotrichaceae UCG-003	9.83007e-05	0	0
D_0__Bacteria;D_1__Firmicutes;D_2__Erysipelotrichia;D_3__Erysipelotrichales;D_4__Erysipelotrichaceae;D_5__Erysipelotrichaceae UCG-004	0.00194251	0.000296777	4.28522e-05
D_0__Bacteria;D_1__Firmicutes;D_2__Erysipelotrichia;D_3__Erysipelotrichales;D_4__Erysipelotrichaceae;D_5__Erysipelotrichaceae UCG-009	0.000104712	7.78777e-05	4.28522e-05
D_0__Bacteria;D_1__Firmicutes;D_2__Erysipelotrichia;D_3__Erysipelotrichales;D_4__Erysipelotrichaceae;D_5__Faecalitalea	0.000260711	0.000166279	1.49983e-05
D_0__Bacteria;D_1__Firmicutes;D_2__Erysipelotrichia;D_3__Erysipelotrichales;D_4__Erysipelotrichaceae;D_5__Holdemanella	0	3.1572e-05	0
D_0__Bacteria;D_1__Firmicutes;D_2__Erysipelotrichia;D_3__Erysipelotrichales;D_4__Erysipelotrichaceae;D_5__Solobacterium	0.000935993	0.000298882	0.000111416
D_0__Bacteria;D_1__Firmicutes;D_2__Erysipelotrichia;D_3__Erysipelotrichales;D_4__Erysipelotrichaceae;D_5__Turicibacter	0.00136125	0.00108608	0.000282825
D_0__Bacteria;D_1__Firmicutes;D_2__Erysipelotrichia;D_3__Erysipelotrichales;D_4__Erysipelotrichaceae;D_5__[Anaerorhabdus] furcosa group	0.00133774	0.00026731	2.14261e-05
D_0__Bacteria;D_1__Firmicutes;D_2__Erysipelotrichia;D_3__Erysipelotrichales;D_4__Erysipelotrichaceae;D_5__uncultured	0.00267976	0.00058724	2.57113e-05
D_0__Bacteria;D_1__Firmicutes;D_2__Erysipelotrichia;D_3__Erysipelotrichales;D_4__Erysipelotrichaceae;Other	0.00049364	0.000174699	0
D_0__Bacteria;D_1__Firmicutes;D_2__Limnochordia;D_3__Limnochordales;D_4__Limnochordaceae;D_5__uncultured bacterium	1.28218e-05	0	0
D_0__Bacteria;D_1__Firmicutes;D_2__Negativicutes;D_3__Selenomonadales;D_4__Acidaminococcaceae;D_5__Phascolarctobacterium	0.00831496	0.00158492	0.000347103
D_0__Bacteria;D_1__Firmicutes;D_2__Negativicutes;D_3__Selenomonadales;D_4__Acidaminococcaceae;D_5__Succiniclasticum	9.40267e-05	0	0
D_0__Bacteria;D_1__Firmicutes;D_2__Negativicutes;D_3__Selenomonadales;D_4__Veillonellaceae;D_5__Allisonella	1.06849e-05	0	0
D_0__Bacteria;D_1__Firmicutes;D_2__Negativicutes;D_3__Selenomonadales;D_4__Veillonellaceae;D_5__Anaerovibrio	0.000301313	2.73624e-05	2.14261e-06
D_0__Bacteria;D_1__Firmicutes;D_2__Negativicutes;D_3__Selenomonadales;D_4__Veillonellaceae;D_5__Megasphaera	0	1.47336e-05	0
D_0__Bacteria;D_1__Firmicutes;D_2__Negativicutes;D_3__Selenomonadales;D_4__Veillonellaceae;D_5__Pelosinus	6.41091e-06	1.68384e-05	0
D_0__Bacteria;D_1__Firmicutes;D_2__Negativicutes;D_3__Selenomonadales;D_4__Veillonellaceae;D_5__Selenomonas 1	7.05201e-05	0	0
D_0__Bacteria;D_1__Firmicutes;D_2__Negativicutes;D_3__Selenomonadales;D_4__Veillonellaceae;D_5__Sporomusa	0	0	2.35687e-05
D_0__Bacteria;D_1__Firmicutes;D_2__Negativicutes;D_3__Selenomonadales;D_4__Veillonellaceae;D_5__Veillonella	4.27394e-06	0.000143127	0
D_0__Bacteria;D_1__Firmicutes;D_2__Negativicutes;D_3__Selenomonadales;D_4__Veillonellaceae;D_5__Veillonellaceae UCG-001	8.54789e-06	0	0
D_0__Bacteria;D_1__Firmicutes;D_2__Negativicutes;D_3__Selenomonadales;D_4__Veillonellaceae;D_5__uncultured	0.000194464	0	4.28522e-06
D_0__Bacteria;D_1__Firmicutes;D_2__Negativicutes;D_3__Selenomonadales;D_4__uncultured;D_5__uncultured bacterium	1.06849e-05	0	0
D_0__Bacteria;D_1__Firmicutes;D_2__Negativicutes;D_3__Selenomonadales;Other;Other	5.55613e-05	1.68384e-05	0
D_0__Bacteria;D_1__Firmicutes;Other;Other;Other;Other	8.54789e-06	0	6.42784e-06
D_0__Bacteria;D_1__Fusobacteria;D_2__Fusobacteriia;D_3__Fusobacteriales;D_4__Fusobacteriaceae;D_5__Fusobacterium	0.000363285	0	0
D_0__Bacteria;D_1__Fusobacteria;D_2__Fusobacteriia;D_3__Fusobacteriales;D_4__Fusobacteriaceae;Other	0	5.68297e-05	0
D_0__Bacteria;D_1__Fusobacteria;D_2__Fusobacteriia;D_3__Fusobacteriales;D_4__Leptotrichiaceae;D_5__Oceanivirga	0	8.41921e-06	0
D_0__Bacteria;D_1__Fusobacteria;D_2__Fusobacteriia;D_3__Fusobacteriales;D_4__Leptotrichiaceae;D_5__uncultured	1.28218e-05	4.63057e-05	0
D_0__Bacteria;D_1__Fusobacteria;D_2__Fusobacteriia;D_3__Fusobacteriales;D_4__Leptotrichiaceae;Other	0.000256437	1.26288e-05	0.000107131
D_0__Bacteria;D_1__Fusobacteria;D_2__Fusobacteriia;D_3__Fusobacteriales;D_4__uncultured;D_5__uncultured Fusobacterium sp.	2.35067e-05	0	3.21392e-05
D_0__Bacteria;D_1__Gemmatimonadetes;D_2__AKAU4049;D_3__uncultured bacterium;D_4__uncultured bacterium;D_5__uncultured bacterium	1.70958e-05	0	0
D_0__Bacteria;D_1__Gemmatimonadetes;D_2__BD2-11 terrestrial group;D_3__uncultured bacterium;D_4__uncultured bacterium;D_5__uncultured bacterium	2.77806e-05	0	1.07131e-05
D_0__Bacteria;D_1__Gemmatimonadetes;D_2__Gemmatimonadetes;D_3__Gemmatimonadales;D_4__Gemmatimonadaceae;D_5__Gemmatimonas	0.000408162	0.000282044	0.00102203
D_0__Bacteria;D_1__Gemmatimonadetes;D_2__Gemmatimonadetes;D_3__Gemmatimonadales;D_4__Gemmatimonadaceae;D_5__Gemmatirosa	9.40267e-05	0	0
D_0__Bacteria;D_1__Gemmatimonadetes;D_2__Gemmatimonadetes;D_3__Gemmatimonadales;D_4__Gemmatimonadaceae;D_5__uncultured	0.000425257	0.000231528	0.00067278
D_0__Bacteria;D_1__Gemmatimonadetes;D_2__Gemmatimonadetes;D_3__Gemmatimonadales;D_4__Gemmatimonadaceae;Other	1.49588e-05	6.31441e-06	0
D_0__Bacteria;D_1__Gemmatimonadetes;D_2__Longimicrobia;D_3__Longimicrobiales;D_4__Longimicrobiaceae;D_5__uncultured bacterium	0.000476545	0.000229423	0.00108416
D_0__Bacteria;D_1__Gemmatimonadetes;D_2__S0134 terrestrial group;D_3__uncultured Gemmatimonadetes bacterium;D_4__uncultured Gemmatimonadetes bacterium;D_5__uncultured Gemmatimonadetes bacterium	0.000145314	1.47336e-05	0.000126414
D_0__Bacteria;D_1__Gemmatimonadetes;D_2__S0134 terrestrial group;D_3__uncultured bacterium;D_4__uncultured bacterium;D_5__uncultured bacterium	0.000230793	8.20873e-05	0.000214261
D_0__Bacteria;D_1__Hydrogenedentes;Other;Other;Other;Other	0	0	1.71409e-05
D_0__Bacteria;D_1__Ignavibacteriae;D_2__Ignavibacteria;D_3__Ignavibacteriales;D_4__Ignavibacteriaceae;D_5__Ignavibacterium	1.06849e-05	0	0
D_0__Bacteria;D_1__Lentisphaerae;D_2__Lentisphaeria;D_3__Victivallales;D_4__Victivallaceae;D_5__Victivallis	2.35067e-05	0	0
D_0__Bacteria;D_1__Lentisphaerae;D_2__Lentisphaeria;D_3__Victivallales;D_4__Victivallaceae;D_5__uncultured bacterium	0.00165615	0.000269415	7.7134e-05
D_0__Bacteria;D_1__Lentisphaerae;D_2__Lentisphaeria;D_3__Victivallales;D_4__Victivallaceae;D_5__uncultured rumen bacterium	0.000482956	6.94585e-05	0
D_0__Bacteria;D_1__Lentisphaerae;D_2__Lentisphaeria;D_3__Victivallales;D_4__Victivallaceae;Other	0.0018613	0.000290463	6.6421e-05
D_0__Bacteria;D_1__Lentisphaerae;D_2__Lentisphaeria;D_3__Victivallales;D_4__vadinBE97;D_5__uncultured bacterium	0.000222245	6.31441e-05	0
D_0__Bacteria;D_1__Lentisphaerae;D_2__Lentisphaeria;D_3__Victivallales;D_4__vadinBE97;D_5__uncultured rumen bacterium	1.49588e-05	2.73624e-05	0
D_0__Bacteria;D_1__Lentisphaerae;D_2__Lentisphaeria;D_3__Victivallales;D_4__vadinBE97;Other	4.91503e-05	0	0
D_0__Bacteria;D_1__Lentisphaerae;D_2__Oligosphaeria;D_3__Oligosphaerales;D_4__Oligosphaeraceae;D_5__283ZH07	4.27394e-06	0	0
D_0__Bacteria;D_1__Lentisphaerae;D_2__Oligosphaeria;D_3__Oligosphaerales;D_4__Oligosphaeraceae;D_5__Z20	8.33419e-05	2.52576e-05	0
D_0__Bacteria;D_1__Lentisphaerae;D_2__Oligosphaeria;D_3__Oligosphaerales;D_4__Oligosphaeraceae;D_5__horsej-a03	1.06849e-05	0	0
D_0__Bacteria;D_1__Microgenomates;D_2__Candidatus Levybacteria;D_3__uncultured bacterium;D_4__uncultured bacterium;D_5__uncultured bacterium	0	2.31528e-05	0
D_0__Bacteria;D_1__Nitrospirae;D_2__Nitrospira;D_3__Nitrospirales;D_4__0319-6A21;D_5__uncultured bacterium	2.13697e-05	0	0
D_0__Bacteria;D_1__Nitrospirae;D_2__Nitrospira;D_3__Nitrospirales;D_4__Nitrospiraceae;D_5__Nitrospira	8.33419e-05	2.1048e-05	3.21392e-05
D_0__Bacteria;D_1__Nitrospirae;D_2__Nitrospira;D_3__Nitrospirales;D_4__Nitrospiraceae;D_5__uncultured	8.54789e-06	0	0
D_0__Bacteria;D_1__Parcubacteria;D_2__Candidatus Azambacteria;D_3__uncultured bacterium;D_4__uncultured bacterium;D_5__uncultured bacterium	0	0	6.42784e-06
D_0__Bacteria;D_1__Parcubacteria;D_2__Candidatus Azambacteria;Other;Other;Other	8.54789e-06	0	0
D_0__Bacteria;D_1__Parcubacteria;D_2__Candidatus Falkowbacteria;D_3__uncultured Parcubacteria group bacterium;D_4__uncultured Parcubacteria group bacterium;D_5__uncultured Parcubacteria group bacterium	1.49588e-05	0	0
D_0__Bacteria;D_1__Parcubacteria;D_2__Candidatus Falkowbacteria;Other;Other;Other	8.54789e-06	0	0
D_0__Bacteria;D_1__Parcubacteria;D_2__Candidatus Magasanikbacteria;D_3__uncultured bacterium;D_4__uncultured bacterium;D_5__uncultured bacterium	1.28218e-05	0	0
D_0__Bacteria;D_1__Planctomycetes;D_2__OM190;D_3__uncultured bacterium;D_4__uncultured bacterium;D_5__uncultured bacterium	1.28218e-05	0	4.07096e-05
D_0__Bacteria;D_1__Planctomycetes;D_2__Phycisphaerae;D_3__Phycisphaerales;D_4__Phycisphaeraceae;D_5__SM1A02	2.77806e-05	3.1572e-05	1.71409e-05
D_0__Bacteria;D_1__Planctomycetes;D_2__Phycisphaerae;D_3__Phycisphaerales;D_4__Phycisphaeraceae;D_5__uncultured	5.98352e-05	8.41921e-06	0.000109273
D_0__Bacteria;D_1__Planctomycetes;D_2__Phycisphaerae;D_3__Pla1 lineage;D_4__uncultured bacterium;D_5__uncultured bacterium	6.41091e-06	0	0
D_0__Bacteria;D_1__Planctomycetes;D_2__Phycisphaerae;D_3__Tepidisphaerales;D_4__Tepidisphaeraceae;D_5__uncultured bacterium	0.00032482	0.000113659	0.000784196
D_0__Bacteria;D_1__Planctomycetes;D_2__Phycisphaerae;D_3__Tepidisphaerales;D_4__Tepidisphaeraceae;D_5__uncultured planctomycete	4.27394e-05	1.47336e-05	0.000130699
D_0__Bacteria;D_1__Planctomycetes;D_2__Phycisphaerae;D_3__Tepidisphaerales;D_4__Tepidisphaeraceae;Other	3.41915e-05	7.57729e-05	2.57113e-05
D_0__Bacteria;D_1__Planctomycetes;D_2__Planctomycetacia;D_3__Planctomycetales;D_4__Planctomycetaceae;D_5__Blastopirellula	4.27394e-06	1.26288e-05	2.57113e-05
D_0__Bacteria;D_1__Planctomycetes;D_2__Planctomycetacia;D_3__Planctomycetales;D_4__Planctomycetaceae;D_5__Gemmata	2.13697e-05	2.94672e-05	0.000102845
D_0__Bacteria;D_1__Planctomycetes;D_2__Planctomycetacia;D_3__Planctomycetales;D_4__Planctomycetaceae;D_5__Isosphaera	0	2.52576e-05	1.71409e-05
D_0__Bacteria;D_1__Planctomycetes;D_2__Planctomycetacia;D_3__Planctomycetales;D_4__Planctomycetaceae;D_5__Pir4 lineage	4.48764e-05	0	0.000312821
D_0__Bacteria;D_1__Planctomycetes;D_2__Planctomycetacia;D_3__Planctomycetales;D_4__Planctomycetaceae;D_5__Pirellula	2.77806e-05	2.73624e-05	0.000169266
D_0__Bacteria;D_1__Planctomycetes;D_2__Planctomycetacia;D_3__Planctomycetales;D_4__Planctomycetaceae;D_5__Planctomyces	0.000217971	4.2096e-05	0.000299966
D_0__Bacteria;D_1__Planctomycetes;D_2__Planctomycetacia;D_3__Planctomycetales;D_4__Planctomycetaceae;D_5__Rhodopirellula	9.18898e-05	6.94585e-05	3.42818e-05
D_0__Bacteria;D_1__Planctomycetes;D_2__Planctomycetacia;D_3__Planctomycetales;D_4__Planctomycetaceae;D_5__Singulisphaera	1.92327e-05	0	8.57045e-06
D_0__Bacteria;D_1__Planctomycetes;D_2__Planctomycetacia;D_3__Planctomycetales;D_4__Planctomycetaceae;D_5__p-1088-a5 gut group	0.000260711	2.73624e-05	2.14261e-06
D_0__Bacteria;D_1__Planctomycetes;D_2__Planctomycetacia;D_3__Planctomycetales;D_4__Planctomycetaceae;D_5__uncultured	0.000113259	8.20873e-05	0.000177837
D_0__Bacteria;D_1__Planctomycetes;D_2__Planctomycetacia;D_3__Planctomycetales;D_4__Planctomycetaceae;Other	4.27394e-06	0	1.28557e-05
D_0__Bacteria;D_1__Proteobacteria;D_2__Alphaproteobacteria;D_3__Alphaproteobacteria Incertae Sedis;D_4__uncultured;D_5__uncultured bacterium	2.35067e-05	0	0.000203548
D_0__Bacteria;D_1__Proteobacteria;D_2__Alphaproteobacteria;D_3__Caulobacterales;D_4__Caulobacteraceae;D_5__Asticcacaulis	0	0	1.28557e-05
D_0__Bacteria;D_1__Proteobacteria;D_2__Alphaproteobacteria;D_3__Caulobacterales;D_4__Caulobacteraceae;D_5__Brevundimonas	0.000393203	0.000166279	0.00072206
D_0__Bacteria;D_1__Proteobacteria;D_2__Alphaproteobacteria;D_3__Caulobacterales;D_4__Caulobacteraceae;D_5__Caulobacter	1.06849e-05	0	0
D_0__Bacteria;D_1__Proteobacteria;D_2__Alphaproteobacteria;D_3__Caulobacterales;D_4__Caulobacteraceae;D_5__Phenylobacterium	2.13697e-06	2.94672e-05	7.7134e-05
D_0__Bacteria;D_1__Proteobacteria;D_2__Alphaproteobacteria;D_3__Caulobacterales;D_4__Caulobacteraceae;D_5__uncultured	5.12873e-05	5.68297e-05	0.000154268
D_0__Bacteria;D_1__Proteobacteria;D_2__Alphaproteobacteria;D_3__Caulobacterales;D_4__Caulobacteraceae;Other	3.84655e-05	2.1048e-06	8.35619e-05
D_0__Bacteria;D_1__Proteobacteria;D_2__Alphaproteobacteria;D_3__Caulobacterales;D_4__Hyphomonadaceae;D_5__Hirschia	0	1.68384e-05	6.42784e-06
D_0__Bacteria;D_1__Proteobacteria;D_2__Alphaproteobacteria;D_3__Rhizobiales;D_4__1174-901-12;D_5__uncultured bacterium	0	0	4.28522e-06
D_0__Bacteria;D_1__Proteobacteria;D_2__Alphaproteobacteria;D_3__Rhizobiales;D_4__Aurantimonadaceae;D_5__Aureimonas	0.000185917	2.31528e-05	2.14261e-05
D_0__Bacteria;D_1__Proteobacteria;D_2__Alphaproteobacteria;D_3__Rhizobiales;D_4__Aurantimonadaceae;D_5__uncultured	1.28218e-05	0	0
D_0__Bacteria;D_1__Proteobacteria;D_2__Alphaproteobacteria;D_3__Rhizobiales;D_4__Beijerinckiaceae;D_5__uncultured	1.28218e-05	0	2.14261e-06
D_0__Bacteria;D_1__Proteobacteria;D_2__Alphaproteobacteria;D_3__Rhizobiales;D_4__Bradyrhizobiaceae;D_5__Bradyrhizobium	2.56437e-05	0.000183118	7.49914e-05
D_0__Bacteria;D_1__Proteobacteria;D_2__Alphaproteobacteria;D_3__Rhizobiales;D_4__Bradyrhizobiaceae;D_5__uncultured	0	0	8.99897e-05
D_0__Bacteria;D_1__Proteobacteria;D_2__Alphaproteobacteria;D_3__Rhizobiales;D_4__Bradyrhizobiaceae;Other	0	1.0524e-05	6.42784e-06
D_0__Bacteria;D_1__Proteobacteria;D_2__Alphaproteobacteria;D_3__Rhizobiales;D_4__Brucellaceae;D_5__Brucella	1.06849e-05	0	0
D_0__Bacteria;D_1__Proteobacteria;D_2__Alphaproteobacteria;D_3__Rhizobiales;D_4__Brucellaceae;D_5__Ochrobactrum	6.41091e-06	0	0
D_0__Bacteria;D_1__Proteobacteria;D_2__Alphaproteobacteria;D_3__Rhizobiales;D_4__Brucellaceae;D_5__Paenochrobactrum	0	2.1048e-06	4.28522e-06
D_0__Bacteria;D_1__Proteobacteria;D_2__Alphaproteobacteria;D_3__Rhizobiales;D_4__Brucellaceae;Other	1.28218e-05	0	2.14261e-06
D_0__Bacteria;D_1__Proteobacteria;D_2__Alphaproteobacteria;D_3__Rhizobiales;D_4__D05-2;Other	4.70134e-05	0	4.07096e-05
D_0__Bacteria;D_1__Proteobacteria;D_2__Alphaproteobacteria;D_3__Rhizobiales;D_4__DUNssu044;D_5__uncultured bacterium	0	0	2.57113e-05
D_0__Bacteria;D_1__Proteobacteria;D_2__Alphaproteobacteria;D_3__Rhizobiales;D_4__FukuN57;D_5__uncultured bacterium	2.13697e-06	0	2.14261e-06
D_0__Bacteria;D_1__Proteobacteria;D_2__Alphaproteobacteria;D_3__Rhizobiales;D_4__Hyphomicrobiaceae;D_5__Devosia	0.000504325	0.000138917	0.000983459
D_0__Bacteria;D_1__Proteobacteria;D_2__Alphaproteobacteria;D_3__Rhizobiales;D_4__Hyphomicrobiaceae;D_5__Filomicrobium	0	0	4.07096e-05
D_0__Bacteria;D_1__Proteobacteria;D_2__Alphaproteobacteria;D_3__Rhizobiales;D_4__Hyphomicrobiaceae;D_5__Hyphomicrobium	1.92327e-05	0	0
D_0__Bacteria;D_1__Proteobacteria;D_2__Alphaproteobacteria;D_3__Rhizobiales;D_4__Hyphomicrobiaceae;D_5__Pedomicrobium	4.70134e-05	0	0.000156411
D_0__Bacteria;D_1__Proteobacteria;D_2__Alphaproteobacteria;D_3__Rhizobiales;D_4__Hyphomicrobiaceae;D_5__Rhodomicrobium	0.000228656	5.89345e-05	0.000312821
D_0__Bacteria;D_1__Proteobacteria;D_2__Alphaproteobacteria;D_3__Rhizobiales;D_4__Hyphomicrobiaceae;D_5__uncultured	2.77806e-05	2.1048e-06	8.35619e-05
D_0__Bacteria;D_1__Proteobacteria;D_2__Alphaproteobacteria;D_3__Rhizobiales;D_4__Hyphomicrobiaceae;Other	0	0	5.35653e-05
D_0__Bacteria;D_1__Proteobacteria;D_2__Alphaproteobacteria;D_3__Rhizobiales;D_4__JG34-KF-361;D_5__uncultured bacterium	0	0	2.14261e-05
D_0__Bacteria;D_1__Proteobacteria;D_2__Alphaproteobacteria;D_3__Rhizobiales;D_4__KF-JG30-B3;D_5__uncultured bacterium	0	0	4.92801e-05
D_0__Bacteria;D_1__Proteobacteria;D_2__Alphaproteobacteria;D_3__Rhizobiales;D_4__MNG7;D_5__uncultured bacterium	7.2657e-05	0	4.07096e-05
D_0__Bacteria;D_1__Proteobacteria;D_2__Alphaproteobacteria;D_3__Rhizobiales;D_4__Methylobacteriaceae;D_5__Methylobacterium	8.54789e-06	0	4.49949e-05
D_0__Bacteria;D_1__Proteobacteria;D_2__Alphaproteobacteria;D_3__Rhizobiales;D_4__Methylobacteriaceae;D_5__Microvirga	0.000239341	0.000103135	0.000679208
D_0__Bacteria;D_1__Proteobacteria;D_2__Alphaproteobacteria;D_3__Rhizobiales;D_4__Methylobacteriaceae;D_5__uncultured	4.27394e-06	0	0
D_0__Bacteria;D_1__Proteobacteria;D_2__Alphaproteobacteria;D_3__Rhizobiales;D_4__Methylobacteriaceae;Other	0.000149588	8.84017e-05	0.000102845
D_0__Bacteria;D_1__Proteobacteria;D_2__Alphaproteobacteria;D_3__Rhizobiales;D_4__Methylocystaceae;D_5__Pleomorphomonas	0	2.1048e-05	0
D_0__Bacteria;D_1__Proteobacteria;D_2__Alphaproteobacteria;D_3__Rhizobiales;D_4__Methylocystaceae;Other	4.27394e-06	0	8.57045e-05
D_0__Bacteria;D_1__Proteobacteria;D_2__Alphaproteobacteria;D_3__Rhizobiales;D_4__Phyllobacteriaceae;D_5__Aminobacter	8.76158e-05	0	0
D_0__Bacteria;D_1__Proteobacteria;D_2__Alphaproteobacteria;D_3__Rhizobiales;D_4__Phyllobacteriaceae;D_5__Mesorhizobium	1.49588e-05	1.0524e-05	6.85636e-05
D_0__Bacteria;D_1__Proteobacteria;D_2__Alphaproteobacteria;D_3__Rhizobiales;D_4__Phyllobacteriaceae;Other	0.000151725	0.000225214	0.000488516
D_0__Bacteria;D_1__Proteobacteria;D_2__Alphaproteobacteria;D_3__Rhizobiales;D_4__Rhizobiaceae;D_5__Ensifer	0	3.57816e-05	1.71409e-05
D_0__Bacteria;D_1__Proteobacteria;D_2__Alphaproteobacteria;D_3__Rhizobiales;D_4__Rhizobiaceae;D_5__Rhizobium	0.000662461	0.00106503	0.00225403
D_0__Bacteria;D_1__Proteobacteria;D_2__Alphaproteobacteria;D_3__Rhizobiales;D_4__Rhizobiaceae;Other	1.70958e-05	1.89432e-05	9.21323e-05
D_0__Bacteria;D_1__Proteobacteria;D_2__Alphaproteobacteria;D_3__Rhizobiales;D_4__Rhizobiales Incertae Sedis;D_5__Nordella	4.27394e-06	0	0
D_0__Bacteria;D_1__Proteobacteria;D_2__Alphaproteobacteria;D_3__Rhizobiales;D_4__Rhizobiales Incertae Sedis;D_5__Phreatobacter	1.06849e-05	2.1048e-06	0
D_0__Bacteria;D_1__Proteobacteria;D_2__Alphaproteobacteria;D_3__Rhizobiales;D_4__Rhizobiales Incertae Sedis;D_5__Rhizomicrobium	4.27394e-06	2.52576e-05	0
D_0__Bacteria;D_1__Proteobacteria;D_2__Alphaproteobacteria;D_3__Rhizobiales;D_4__Rhodobiaceae;D_5__uncultured	7.05201e-05	7.99825e-05	0
D_0__Bacteria;D_1__Proteobacteria;D_2__Alphaproteobacteria;D_3__Rhizobiales;D_4__Xanthobacteraceae;D_5__Labrys	0	3.36768e-05	0
D_0__Bacteria;D_1__Proteobacteria;D_2__Alphaproteobacteria;D_3__Rhizobiales;D_4__Xanthobacteraceae;D_5__Pseudolabrys	4.27394e-06	0	0
D_0__Bacteria;D_1__Proteobacteria;D_2__Alphaproteobacteria;D_3__Rhizobiales;D_4__Xanthobacteraceae;D_5__Variibacter	8.97528e-05	0	0.000274254
D_0__Bacteria;D_1__Proteobacteria;D_2__Alphaproteobacteria;D_3__Rhizobiales;D_4__Xanthobacteraceae;Other	4.91503e-05	0	6.42784e-05
D_0__Bacteria;D_1__Proteobacteria;D_2__Alphaproteobacteria;D_3__Rhizobiales;D_4__alphaI cluster;Other	0	0	4.28522e-06
D_0__Bacteria;D_1__Proteobacteria;D_2__Alphaproteobacteria;D_3__Rhizobiales;D_4__uncultured bacterium;D_5__uncultured bacterium	0	0	4.92801e-05
D_0__Bacteria;D_1__Proteobacteria;D_2__Alphaproteobacteria;D_3__Rhizobiales;Other;Other	0.000480819	0.00119132	0.000953462
D_0__Bacteria;D_1__Proteobacteria;D_2__Alphaproteobacteria;D_3__Rhodobacterales;D_4__Rhodobacteraceae;D_5__Albidovulum	0	1.89432e-05	0
D_0__Bacteria;D_1__Proteobacteria;D_2__Alphaproteobacteria;D_3__Rhodobacterales;D_4__Rhodobacteraceae;D_5__Amaricoccus	8.54789e-06	0	4.28522e-05
D_0__Bacteria;D_1__Proteobacteria;D_2__Alphaproteobacteria;D_3__Rhodobacterales;D_4__Rhodobacteraceae;D_5__Ketogulonicigenium	1.06849e-05	0	0
D_0__Bacteria;D_1__Proteobacteria;D_2__Alphaproteobacteria;D_3__Rhodobacterales;D_4__Rhodobacteraceae;D_5__Loktanella	1.49588e-05	0	0
D_0__Bacteria;D_1__Proteobacteria;D_2__Alphaproteobacteria;D_3__Rhodobacterales;D_4__Rhodobacteraceae;D_5__Paenirhodobacter	4.27394e-06	0	0
D_0__Bacteria;D_1__Proteobacteria;D_2__Alphaproteobacteria;D_3__Rhodobacterales;D_4__Rhodobacteraceae;D_5__Paracoccus	0.00133774	0.00079351	0.00120843
D_0__Bacteria;D_1__Proteobacteria;D_2__Alphaproteobacteria;D_3__Rhodobacterales;D_4__Rhodobacteraceae;D_5__Rhodobacter	0.000132492	1.68384e-05	0
D_0__Bacteria;D_1__Proteobacteria;D_2__Alphaproteobacteria;D_3__Rhodobacterales;D_4__Rhodobacteraceae;D_5__Rhodovulum	4.27394e-06	0	0
D_0__Bacteria;D_1__Proteobacteria;D_2__Alphaproteobacteria;D_3__Rhodobacterales;D_4__Rhodobacteraceae;D_5__Roseinatronobacter	4.27394e-06	0	0
D_0__Bacteria;D_1__Proteobacteria;D_2__Alphaproteobacteria;D_3__Rhodobacterales;D_4__Rhodobacteraceae;D_5__Rubellimicrobium	9.18898e-05	5.89345e-05	4.49949e-05
D_0__Bacteria;D_1__Proteobacteria;D_2__Alphaproteobacteria;D_3__Rhodobacterales;D_4__Rhodobacteraceae;D_5__uncultured	0.000224382	6.31441e-05	0.000117844
D_0__Bacteria;D_1__Proteobacteria;D_2__Alphaproteobacteria;D_3__Rhodobacterales;D_4__Rhodobacteraceae;Other	0.00039534	7.57729e-05	0
D_0__Bacteria;D_1__Proteobacteria;D_2__Alphaproteobacteria;D_3__Rhodospirillales;D_4__Acetobacteraceae;D_5__Acetobacter	2.99176e-05	2.94672e-05	0
D_0__Bacteria;D_1__Proteobacteria;D_2__Alphaproteobacteria;D_3__Rhodospirillales;D_4__Acetobacteraceae;D_5__Acidiphilium	0	6.31441e-06	0
D_0__Bacteria;D_1__Proteobacteria;D_2__Alphaproteobacteria;D_3__Rhodospirillales;D_4__Acetobacteraceae;D_5__Acidocella	4.27394e-06	0	0
D_0__Bacteria;D_1__Proteobacteria;D_2__Alphaproteobacteria;D_3__Rhodospirillales;D_4__Acetobacteraceae;D_5__Roseomonas	5.98352e-05	2.1048e-05	8.78471e-05
D_0__Bacteria;D_1__Proteobacteria;D_2__Alphaproteobacteria;D_3__Rhodospirillales;D_4__Acetobacteraceae;D_5__Rubritepida	0	0	6.21358e-05
D_0__Bacteria;D_1__Proteobacteria;D_2__Alphaproteobacteria;D_3__Rhodospirillales;D_4__Acetobacteraceae;D_5__uncultured	3.20546e-05	0	3.8567e-05
D_0__Bacteria;D_1__Proteobacteria;D_2__Alphaproteobacteria;D_3__Rhodospirillales;D_4__Acetobacteraceae;Other	1.06849e-05	0.000107345	2.35687e-05
D_0__Bacteria;D_1__Proteobacteria;D_2__Alphaproteobacteria;D_3__Rhodospirillales;D_4__DA111;D_5__uncultured bacterium	0	2.1048e-05	3.21392e-05
D_0__Bacteria;D_1__Proteobacteria;D_2__Alphaproteobacteria;D_3__Rhodospirillales;D_4__I-10;Other	0	0	2.57113e-05
D_0__Bacteria;D_1__Proteobacteria;D_2__Alphaproteobacteria;D_3__Rhodospirillales;D_4__MSB-1E8;Other	0	0	2.7854e-05
D_0__Bacteria;D_1__Proteobacteria;D_2__Alphaproteobacteria;D_3__Rhodospirillales;D_4__Rhodospirillaceae;D_5__Candidatus Riegeria	2.35067e-05	0	0
D_0__Bacteria;D_1__Proteobacteria;D_2__Alphaproteobacteria;D_3__Rhodospirillales;D_4__Rhodospirillaceae;D_5__Defluviicoccus	0.00198097	0.000951371	0.00520441
D_0__Bacteria;D_1__Proteobacteria;D_2__Alphaproteobacteria;D_3__Rhodospirillales;D_4__Rhodospirillaceae;D_5__Skermanella	0.000196601	0	8.99897e-05
D_0__Bacteria;D_1__Proteobacteria;D_2__Alphaproteobacteria;D_3__Rhodospirillales;D_4__Rhodospirillaceae;D_5__uncultured	0.00573349	0.00146494	0.000167124
D_0__Bacteria;D_1__Proteobacteria;D_2__Alphaproteobacteria;D_3__Rhodospirillales;D_4__Rhodospirillaceae;Other	4.27394e-06	0	0
D_0__Bacteria;D_1__Proteobacteria;D_2__Alphaproteobacteria;D_3__Rhodospirillales;D_4__Rhodospirillales Incertae Sedis;D_5__Candidatus Alysiosphaera	0	4.2096e-06	0
D_0__Bacteria;D_1__Proteobacteria;D_2__Alphaproteobacteria;D_3__Rhodospirillales;D_4__Rhodospirillales Incertae Sedis;D_5__Geminicoccus	3.41915e-05	2.94672e-05	1.49983e-05
D_0__Bacteria;D_1__Proteobacteria;D_2__Alphaproteobacteria;D_3__Rhodospirillales;D_4__Rhodospirillales Incertae Sedis;D_5__Reyranella	4.06025e-05	0.000286253	0.000291395
D_0__Bacteria;D_1__Proteobacteria;D_2__Alphaproteobacteria;D_3__Rhodospirillales;Other;Other	4.27394e-06	0	0.000717775
D_0__Bacteria;D_1__Proteobacteria;D_2__Alphaproteobacteria;D_3__Rickettsiales;D_4__Anaplasmataceae;D_5__Wolbachia	0	0	2.14261e-05
D_0__Bacteria;D_1__Proteobacteria;D_2__Alphaproteobacteria;D_3__Rickettsiales;D_4__Holosporaceae;D_5__uncultured	0	0	8.57045e-06
D_0__Bacteria;D_1__Proteobacteria;D_2__Alphaproteobacteria;D_3__Rickettsiales;D_4__Mitochondria;D_5__Musa ABB Group	2.13697e-06	2.1048e-06	8.57045e-06
D_0__Bacteria;D_1__Proteobacteria;D_2__Alphaproteobacteria;D_3__Rickettsiales;D_4__Mitochondria;D_5__uncultured bacterium	2.13697e-06	1.0524e-05	8.57045e-06
D_0__Bacteria;D_1__Proteobacteria;D_2__Alphaproteobacteria;D_3__Rickettsiales;D_4__Mitochondria;D_5__uncultured rumen bacterium	1.70958e-05	0	0
D_0__Bacteria;D_1__Proteobacteria;D_2__Alphaproteobacteria;D_3__Rickettsiales;D_4__Mitochondria;Other	0.000333368	0.000458847	0.00133056
D_0__Bacteria;D_1__Proteobacteria;D_2__Alphaproteobacteria;D_3__Rickettsiales;D_4__Rickettsiales Incertae Sedis;D_5__Candidatus Hepatincola	1.28218e-05	3.57816e-05	0
D_0__Bacteria;D_1__Proteobacteria;D_2__Alphaproteobacteria;D_3__Rickettsiales;D_4__Rickettsiales Incertae Sedis;D_5__uncultured	3.20546e-05	0	0
D_0__Bacteria;D_1__Proteobacteria;D_2__Alphaproteobacteria;D_3__Rickettsiales;D_4__SM2D12;Other	0	0	4.92801e-05
D_0__Bacteria;D_1__Proteobacteria;D_2__Alphaproteobacteria;D_3__Sphingomonadales;D_4__7B-8;Other	1.06849e-05	0	8.57045e-06
D_0__Bacteria;D_1__Proteobacteria;D_2__Alphaproteobacteria;D_3__Sphingomonadales;D_4__Ellin6055;Other	2.13697e-06	2.94672e-05	2.7854e-05
D_0__Bacteria;D_1__Proteobacteria;D_2__Alphaproteobacteria;D_3__Sphingomonadales;D_4__Erythrobacteraceae;D_5__Altererythrobacter	0.000393203	0.000185223	0.000715632
D_0__Bacteria;D_1__Proteobacteria;D_2__Alphaproteobacteria;D_3__Sphingomonadales;D_4__Erythrobacteraceae;D_5__Erythrobacter	0.00130996	0.000212585	0.00297823
D_0__Bacteria;D_1__Proteobacteria;D_2__Alphaproteobacteria;D_3__Sphingomonadales;D_4__Erythrobacteraceae;D_5__Porphyrobacter	0	2.1048e-06	2.14261e-06
D_0__Bacteria;D_1__Proteobacteria;D_2__Alphaproteobacteria;D_3__Sphingomonadales;D_4__Erythrobacteraceae;D_5__uncultured	6.41091e-06	0	1.71409e-05
D_0__Bacteria;D_1__Proteobacteria;D_2__Alphaproteobacteria;D_3__Sphingomonadales;D_4__Erythrobacteraceae;Other	0.000679557	0.000328349	0.000917038
D_0__Bacteria;D_1__Proteobacteria;D_2__Alphaproteobacteria;D_3__Sphingomonadales;D_4__Sphingomonadaceae;D_5__Novosphingobium	0.000297039	0.000101031	6.85636e-05
D_0__Bacteria;D_1__Proteobacteria;D_2__Alphaproteobacteria;D_3__Sphingomonadales;D_4__Sphingomonadaceae;D_5__Sphingobium	7.05201e-05	9.47161e-05	0
D_0__Bacteria;D_1__Proteobacteria;D_2__Alphaproteobacteria;D_3__Sphingomonadales;D_4__Sphingomonadaceae;D_5__Sphingomonas	0.0006069	0.00108608	0.000745629
D_0__Bacteria;D_1__Proteobacteria;D_2__Alphaproteobacteria;D_3__Sphingomonadales;D_4__Sphingomonadaceae;D_5__Sphingopyxis	0	0	2.35687e-05
D_0__Bacteria;D_1__Proteobacteria;D_2__Alphaproteobacteria;D_3__Sphingomonadales;D_4__Sphingomonadaceae;D_5__Zymomonas	1.70958e-05	4.2096e-06	8.57045e-06
D_0__Bacteria;D_1__Proteobacteria;D_2__Alphaproteobacteria;D_3__Sphingomonadales;D_4__Sphingomonadaceae;Other	0.000589804	0.000347292	0.000340675
D_0__Bacteria;D_1__Proteobacteria;D_2__Alphaproteobacteria;D_3__Sphingomonadales;Other;Other	6.41091e-06	0	0
D_0__Bacteria;D_1__Proteobacteria;D_2__Alphaproteobacteria;Other;Other;Other	0	2.1048e-06	4.28522e-06
D_0__Bacteria;D_1__Proteobacteria;D_2__Betaproteobacteria;D_3__B1-7BS;D_4__uncultured bacterium;D_5__uncultured bacterium	4.27394e-06	0	2.35687e-05
D_0__Bacteria;D_1__Proteobacteria;D_2__Betaproteobacteria;D_3__B1-7BS;Other;Other	0	0	1.92835e-05
D_0__Bacteria;D_1__Proteobacteria;D_2__Betaproteobacteria;D_3__Burkholderiales;D_4__Alcaligenaceae;D_5__Achromobacter	0	2.1048e-05	0
D_0__Bacteria;D_1__Proteobacteria;D_2__Betaproteobacteria;D_3__Burkholderiales;D_4__Alcaligenaceae;D_5__Advenella	6.41091e-06	0	0
D_0__Bacteria;D_1__Proteobacteria;D_2__Betaproteobacteria;D_3__Burkholderiales;D_4__Alcaligenaceae;D_5__Castellaniella	0	2.31528e-05	0
D_0__Bacteria;D_1__Proteobacteria;D_2__Betaproteobacteria;D_3__Burkholderiales;D_4__Alcaligenaceae;D_5__Kerstersia	2.13697e-05	1.89432e-05	3.8567e-05
D_0__Bacteria;D_1__Proteobacteria;D_2__Betaproteobacteria;D_3__Burkholderiales;D_4__Alcaligenaceae;D_5__Pusillimonas	4.06025e-05	0	0
D_0__Bacteria;D_1__Proteobacteria;D_2__Betaproteobacteria;D_3__Burkholderiales;D_4__Alcaligenaceae;D_5__Sutterella	0.00420556	0.000393598	0.000306394
D_0__Bacteria;D_1__Proteobacteria;D_2__Betaproteobacteria;D_3__Burkholderiales;D_4__Alcaligenaceae;D_5__Verticia	1.28218e-05	0	0
D_0__Bacteria;D_1__Proteobacteria;D_2__Betaproteobacteria;D_3__Burkholderiales;D_4__Alcaligenaceae;D_5__uncultured	8.54789e-06	0	0
D_0__Bacteria;D_1__Proteobacteria;D_2__Betaproteobacteria;D_3__Burkholderiales;D_4__Alcaligenaceae;Other	6.19722e-05	3.36768e-05	0.000104988
D_0__Bacteria;D_1__Proteobacteria;D_2__Betaproteobacteria;D_3__Burkholderiales;D_4__Burkholderiaceae;D_5__Burkholderia-Paraburkholderia	5.76982e-05	0	4.71375e-05
D_0__Bacteria;D_1__Proteobacteria;D_2__Betaproteobacteria;D_3__Burkholderiales;D_4__Burkholderiaceae;D_5__Lautropia	0.000132492	4.2096e-05	7.7134e-05
D_0__Bacteria;D_1__Proteobacteria;D_2__Betaproteobacteria;D_3__Burkholderiales;D_4__Burkholderiaceae;D_5__Limnobacter	0.000111123	0	0.000282825
D_0__Bacteria;D_1__Proteobacteria;D_2__Betaproteobacteria;D_3__Burkholderiales;D_4__Burkholderiaceae;D_5__Polynucleobacter	4.06025e-05	1.0524e-05	0
D_0__Bacteria;D_1__Proteobacteria;D_2__Betaproteobacteria;D_3__Burkholderiales;D_4__Burkholderiaceae;D_5__Ralstonia	3.41915e-05	0.000212585	0.000109273
D_0__Bacteria;D_1__Proteobacteria;D_2__Betaproteobacteria;D_3__Burkholderiales;D_4__Burkholderiaceae;Other	0	0	6.42784e-06
D_0__Bacteria;D_1__Proteobacteria;D_2__Betaproteobacteria;D_3__Burkholderiales;D_4__Comamonadaceae;D_5__Acidovorax	0.000115396	5.89345e-05	0.000100703
D_0__Bacteria;D_1__Proteobacteria;D_2__Betaproteobacteria;D_3__Burkholderiales;D_4__Comamonadaceae;D_5__Aquabacterium	4.70134e-05	0	0.000126414
D_0__Bacteria;D_1__Proteobacteria;D_2__Betaproteobacteria;D_3__Burkholderiales;D_4__Comamonadaceae;D_5__Azohydromonas	0	1.0524e-05	3.42818e-05
D_0__Bacteria;D_1__Proteobacteria;D_2__Betaproteobacteria;D_3__Burkholderiales;D_4__Comamonadaceae;D_5__Caenimonas	9.40267e-05	0	0.000250686
D_0__Bacteria;D_1__Proteobacteria;D_2__Betaproteobacteria;D_3__Burkholderiales;D_4__Comamonadaceae;D_5__Comamonas	0.00316485	0.000557773	0.000154268
D_0__Bacteria;D_1__Proteobacteria;D_2__Betaproteobacteria;D_3__Burkholderiales;D_4__Comamonadaceae;D_5__Hydrogenophaga	6.62461e-05	5.05153e-05	1.28557e-05
D_0__Bacteria;D_1__Proteobacteria;D_2__Betaproteobacteria;D_3__Burkholderiales;D_4__Comamonadaceae;D_5__Ideonella	1.06849e-05	0	4.71375e-05
D_0__Bacteria;D_1__Proteobacteria;D_2__Betaproteobacteria;D_3__Burkholderiales;D_4__Comamonadaceae;D_5__Limnohabitans	3.63285e-05	0	0
D_0__Bacteria;D_1__Proteobacteria;D_2__Betaproteobacteria;D_3__Burkholderiales;D_4__Comamonadaceae;D_5__Ottowia	2.35067e-05	0	2.14261e-06
D_0__Bacteria;D_1__Proteobacteria;D_2__Betaproteobacteria;D_3__Burkholderiales;D_4__Comamonadaceae;D_5__Pelomonas	0	3.57816e-05	0
D_0__Bacteria;D_1__Proteobacteria;D_2__Betaproteobacteria;D_3__Burkholderiales;D_4__Comamonadaceae;D_5__Polaromonas	1.70958e-05	0	0
D_0__Bacteria;D_1__Proteobacteria;D_2__Betaproteobacteria;D_3__Burkholderiales;D_4__Comamonadaceae;D_5__Ramlibacter	0.000108986	1.68384e-05	0.000220689
D_0__Bacteria;D_1__Proteobacteria;D_2__Betaproteobacteria;D_3__Burkholderiales;D_4__Comamonadaceae;D_5__Rhizobacter	1.70958e-05	5.47249e-05	5.78505e-05
D_0__Bacteria;D_1__Proteobacteria;D_2__Betaproteobacteria;D_3__Burkholderiales;D_4__Comamonadaceae;D_5__Tepidimonas	0	5.05153e-05	0
D_0__Bacteria;D_1__Proteobacteria;D_2__Betaproteobacteria;D_3__Burkholderiales;D_4__Comamonadaceae;D_5__Variovorax	2.13697e-05	1.68384e-05	0.000128557
D_0__Bacteria;D_1__Proteobacteria;D_2__Betaproteobacteria;D_3__Burkholderiales;D_4__Comamonadaceae;D_5__uncultured	6.41091e-05	8.62969e-05	0.000291395
D_0__Bacteria;D_1__Proteobacteria;D_2__Betaproteobacteria;D_3__Burkholderiales;D_4__Comamonadaceae;Other	0.000301313	2.73624e-05	0.000479945
D_0__Bacteria;D_1__Proteobacteria;D_2__Betaproteobacteria;D_3__Burkholderiales;D_4__Oxalobacteraceae;D_5__Herbaspirillum	8.54789e-06	0	0
D_0__Bacteria;D_1__Proteobacteria;D_2__Betaproteobacteria;D_3__Burkholderiales;D_4__Oxalobacteraceae;D_5__Massilia	0.000158136	0.000113659	0.000250686
D_0__Bacteria;D_1__Proteobacteria;D_2__Betaproteobacteria;D_3__Burkholderiales;D_4__Oxalobacteraceae;D_5__Noviherbaspirillum	2.99176e-05	0	7.92767e-05
D_0__Bacteria;D_1__Proteobacteria;D_2__Betaproteobacteria;D_3__Burkholderiales;D_4__Oxalobacteraceae;D_5__Oxalobacter	2.56437e-05	0	0
D_0__Bacteria;D_1__Proteobacteria;D_2__Betaproteobacteria;D_3__Burkholderiales;D_4__Oxalobacteraceae;D_5__Paucimonas	1.92327e-05	0	2.57113e-05
D_0__Bacteria;D_1__Proteobacteria;D_2__Betaproteobacteria;D_3__Burkholderiales;D_4__Oxalobacteraceae;D_5__uncultured	3.41915e-05	0	0
D_0__Bacteria;D_1__Proteobacteria;D_2__Betaproteobacteria;D_3__Burkholderiales;D_4__Oxalobacteraceae;Other	8.33419e-05	4.2096e-06	2.14261e-06
D_0__Bacteria;D_1__Proteobacteria;D_2__Betaproteobacteria;D_3__Burkholderiales;Other;Other	5.12873e-05	3.36768e-05	4.71375e-05
D_0__Bacteria;D_1__Proteobacteria;D_2__Betaproteobacteria;D_3__Hydrogenophilales;D_4__Hydrogenophilaceae;D_5__Thiobacillus	1.49588e-05	0	0
D_0__Bacteria;D_1__Proteobacteria;D_2__Betaproteobacteria;D_3__Hydrogenophilales;D_4__Hydrogenophilaceae;D_5__uncultured	0	6.31441e-06	0
D_0__Bacteria;D_1__Proteobacteria;D_2__Betaproteobacteria;D_3__Methylophilales;D_4__Methylophilaceae;D_5__Methylobacillus	6.41091e-06	0	6.42784e-06
D_0__Bacteria;D_1__Proteobacteria;D_2__Betaproteobacteria;D_3__Methylophilales;D_4__Methylophilaceae;D_5__Methylophilus	0	0	1.92835e-05
D_0__Bacteria;D_1__Proteobacteria;D_2__Betaproteobacteria;D_3__Methylophilales;D_4__Methylophilaceae;Other	4.27394e-06	2.1048e-06	0
D_0__Bacteria;D_1__Proteobacteria;D_2__Betaproteobacteria;D_3__Neisseriales;D_4__Neisseriaceae;D_5__Alysiella	0	0	2.14261e-05
D_0__Bacteria;D_1__Proteobacteria;D_2__Betaproteobacteria;D_3__Neisseriales;D_4__Neisseriaceae;D_5__Chromobacterium	0	4.2096e-06	0
D_0__Bacteria;D_1__Proteobacteria;D_2__Betaproteobacteria;D_3__Neisseriales;D_4__Neisseriaceae;D_5__Kingella	6.41091e-06	0	2.14261e-05
D_0__Bacteria;D_1__Proteobacteria;D_2__Betaproteobacteria;D_3__Neisseriales;D_4__Neisseriaceae;D_5__Neisseria	0.000414572	3.99912e-05	0.000107131
D_0__Bacteria;D_1__Proteobacteria;D_2__Betaproteobacteria;D_3__Neisseriales;D_4__Neisseriaceae;D_5__uncultured	1.28218e-05	2.94672e-05	1.71409e-05
D_0__Bacteria;D_1__Proteobacteria;D_2__Betaproteobacteria;D_3__Neisseriales;D_4__Neisseriaceae;Other	0.00743452	0.00010524	0.00621786
D_0__Bacteria;D_1__Proteobacteria;D_2__Betaproteobacteria;D_3__Nitrosomonadales;D_4__Nitrosomonadaceae;D_5__Nitrosomonas	5.76982e-05	9.26113e-05	7.49914e-05
D_0__Bacteria;D_1__Proteobacteria;D_2__Betaproteobacteria;D_3__Nitrosomonadales;D_4__Nitrosomonadaceae;D_5__Nitrosospira	0.000301313	6.31441e-06	9.85602e-05
D_0__Bacteria;D_1__Proteobacteria;D_2__Betaproteobacteria;D_3__Nitrosomonadales;D_4__Nitrosomonadaceae;D_5__uncultured	0.000151725	6.31441e-05	0.000244258
D_0__Bacteria;D_1__Proteobacteria;D_2__Betaproteobacteria;D_3__Rhodocyclales;D_4__Rhodocyclaceae;D_5__12up	5.76982e-05	1.47336e-05	0
D_0__Bacteria;D_1__Proteobacteria;D_2__Betaproteobacteria;D_3__Rhodocyclales;D_4__Rhodocyclaceae;D_5__Azospira	4.70134e-05	2.1048e-06	5.57079e-05
D_0__Bacteria;D_1__Proteobacteria;D_2__Betaproteobacteria;D_3__Rhodocyclales;D_4__Rhodocyclaceae;D_5__Dechloromonas	8.54789e-05	0	0
D_0__Bacteria;D_1__Proteobacteria;D_2__Betaproteobacteria;D_3__Rhodocyclales;D_4__Rhodocyclaceae;D_5__Thauera	7.4794e-05	4.2096e-06	0
D_0__Bacteria;D_1__Proteobacteria;D_2__Betaproteobacteria;D_3__Rhodocyclales;D_4__Rhodocyclaceae;D_5__uncultured	1.49588e-05	0	0
D_0__Bacteria;D_1__Proteobacteria;D_2__Betaproteobacteria;D_3__Rhodocyclales;D_4__Rhodocyclaceae;Other	4.48764e-05	0	0
D_0__Bacteria;D_1__Proteobacteria;D_2__Betaproteobacteria;D_3__SC-I-84;D_4__uncultured bacterium;D_5__uncultured bacterium	0.00011967	0	0.000257113
D_0__Bacteria;D_1__Proteobacteria;D_2__Betaproteobacteria;D_3__SC-I-84;D_4__uncultured beta proteobacterium;D_5__uncultured beta proteobacterium	2.99176e-05	6.31441e-06	0
D_0__Bacteria;D_1__Proteobacteria;D_2__Betaproteobacteria;D_3__TRA3-20;D_4__uncultured bacterium;D_5__uncultured bacterium	4.27394e-05	1.0524e-05	0.000152125
D_0__Bacteria;D_1__Proteobacteria;D_2__Betaproteobacteria;D_3__TRA3-20;D_4__uncultured gamma proteobacterium;D_5__uncultured gamma proteobacterium	0	0	8.57045e-06
D_0__Bacteria;D_1__Proteobacteria;D_2__Betaproteobacteria;D_3__TRA3-20;Other;Other	4.70134e-05	0	0
D_0__Bacteria;D_1__Proteobacteria;D_2__Betaproteobacteria;Other;Other;Other	0	0	1.28557e-05
D_0__Bacteria;D_1__Proteobacteria;D_2__Deltaproteobacteria;D_3__43F-1404R;Other;Other	4.27394e-06	0	0
D_0__Bacteria;D_1__Proteobacteria;D_2__Deltaproteobacteria;D_3__Bdellovibrionales;D_4__Bacteriovoracaceae;D_5__Bacteriovorax	1.28218e-05	0	0
D_0__Bacteria;D_1__Proteobacteria;D_2__Deltaproteobacteria;D_3__Bdellovibrionales;D_4__Bacteriovoracaceae;D_5__Peredibacter	2.56437e-05	0	0
D_0__Bacteria;D_1__Proteobacteria;D_2__Deltaproteobacteria;D_3__Bdellovibrionales;D_4__Bdellovibrionaceae;D_5__Bdellovibrio	8.54789e-06	0	8.57045e-06
D_0__Bacteria;D_1__Proteobacteria;D_2__Deltaproteobacteria;D_3__Bradymonadales;D_4__uncultured bacterium;D_5__uncultured bacterium	2.99176e-05	0	0
D_0__Bacteria;D_1__Proteobacteria;D_2__Deltaproteobacteria;D_3__Bradymonadales;D_4__uncultured rumen bacterium;D_5__uncultured rumen bacterium	0.000111123	2.52576e-05	0
D_0__Bacteria;D_1__Proteobacteria;D_2__Deltaproteobacteria;D_3__Bradymonadales;Other;Other	4.27394e-06	0	1.71409e-05
D_0__Bacteria;D_1__Proteobacteria;D_2__Deltaproteobacteria;D_3__Deltaproteobacteria Incertae Sedis;D_4__Syntrophorhabdaceae;D_5__Syntrophorhabdus	0	1.0524e-05	0
D_0__Bacteria;D_1__Proteobacteria;D_2__Deltaproteobacteria;D_3__Desulfobacterales;D_4__Desulfobulbaceae;D_5__Desulfobulbus	4.27394e-06	1.89432e-05	0
D_0__Bacteria;D_1__Proteobacteria;D_2__Deltaproteobacteria;D_3__Desulfobacterales;D_4__Desulfobulbaceae;D_5__[Desulfobacterium] catecholicum group	2.13697e-06	3.78864e-05	0
D_0__Bacteria;D_1__Proteobacteria;D_2__Deltaproteobacteria;D_3__Desulfobacterales;D_4__Desulfobulbaceae;D_5__uncultured	4.27394e-06	0	0
D_0__Bacteria;D_1__Proteobacteria;D_2__Deltaproteobacteria;D_3__Desulfobacterales;D_4__Desulfobulbaceae;Other	1.06849e-05	0	0
D_0__Bacteria;D_1__Proteobacteria;D_2__Deltaproteobacteria;D_3__Desulfovibrionales;D_4__Desulfovibrionaceae;D_5__Desulfovibrio	0.000177369	0.000330454	2.14261e-06
D_0__Bacteria;D_1__Proteobacteria;D_2__Deltaproteobacteria;D_3__Desulfurellales;D_4__Desulfurellaceae;D_5__G55	0	0	6.42784e-06
D_0__Bacteria;D_1__Proteobacteria;D_2__Deltaproteobacteria;D_3__Desulfurellales;D_4__Desulfurellaceae;D_5__H16	4.06025e-05	3.1572e-05	0.000325677
D_0__Bacteria;D_1__Proteobacteria;D_2__Deltaproteobacteria;D_3__Desulfuromonadales;D_4__Geobacteraceae;D_5__Geobacter	4.27394e-06	0	0
D_0__Bacteria;D_1__Proteobacteria;D_2__Deltaproteobacteria;D_3__Myxococcales;D_4__Archangiaceae;D_5__Anaeromyxobacter	7.6931e-05	1.68384e-05	4.28522e-06
D_0__Bacteria;D_1__Proteobacteria;D_2__Deltaproteobacteria;D_3__Myxococcales;D_4__Archangiaceae;Other	0	0	2.14261e-05
D_0__Bacteria;D_1__Proteobacteria;D_2__Deltaproteobacteria;D_3__Myxococcales;D_4__BIrii41;D_5__uncultured bacterium	0.000196601	1.47336e-05	0.00258828
D_0__Bacteria;D_1__Proteobacteria;D_2__Deltaproteobacteria;D_3__Myxococcales;D_4__BIrii41;D_5__uncultured delta proteobacterium	0	0	1.28557e-05
D_0__Bacteria;D_1__Proteobacteria;D_2__Deltaproteobacteria;D_3__Myxococcales;D_4__BIrii41;Other	2.77806e-05	5.89345e-05	0.000317107
D_0__Bacteria;D_1__Proteobacteria;D_2__Deltaproteobacteria;D_3__Myxococcales;D_4__Blfdi19;Other	0	0	1.49983e-05
D_0__Bacteria;D_1__Proteobacteria;D_2__Deltaproteobacteria;D_3__Myxococcales;D_4__Eel-36e1D6;Other	0	4.2096e-06	0
D_0__Bacteria;D_1__Proteobacteria;D_2__Deltaproteobacteria;D_3__Myxococcales;D_4__Haliangiaceae;D_5__Haliangium	0.000106849	4.2096e-06	0.000207833
D_0__Bacteria;D_1__Proteobacteria;D_2__Deltaproteobacteria;D_3__Myxococcales;D_4__KD3-10;D_5__uncultured bacterium	0	0	1.92835e-05
D_0__Bacteria;D_1__Proteobacteria;D_2__Deltaproteobacteria;D_3__Myxococcales;D_4__KD3-10;Other	3.84655e-05	6.94585e-05	0.000141412
D_0__Bacteria;D_1__Proteobacteria;D_2__Deltaproteobacteria;D_3__Myxococcales;D_4__Myxococcaceae;D_5__Myxococcus	0	3.36768e-05	4.28522e-06
D_0__Bacteria;D_1__Proteobacteria;D_2__Deltaproteobacteria;D_3__Myxococcales;D_4__Myxococcaceae;D_5__uncultured	1.06849e-05	0	0
D_0__Bacteria;D_1__Proteobacteria;D_2__Deltaproteobacteria;D_3__Myxococcales;D_4__Myxococcaceae;Other	2.99176e-05	4.2096e-05	1.71409e-05
D_0__Bacteria;D_1__Proteobacteria;D_2__Deltaproteobacteria;D_3__Myxococcales;D_4__Nannocystaceae;D_5__Nannocystis	4.91503e-05	0	0.000104988
D_0__Bacteria;D_1__Proteobacteria;D_2__Deltaproteobacteria;D_3__Myxococcales;D_4__Nannocystaceae;D_5__uncultured	1.28218e-05	0	8.57045e-06
D_0__Bacteria;D_1__Proteobacteria;D_2__Deltaproteobacteria;D_3__Myxococcales;D_4__Nannocystaceae;Other	0	0	0.000128557
D_0__Bacteria;D_1__Proteobacteria;D_2__Deltaproteobacteria;D_3__Myxococcales;D_4__P3OB-42;D_5__uncultured bacterium	1.92327e-05	2.1048e-06	6.85636e-05
D_0__Bacteria;D_1__Proteobacteria;D_2__Deltaproteobacteria;D_3__Myxococcales;D_4__P3OB-42;Other	0	0	1.07131e-05
D_0__Bacteria;D_1__Proteobacteria;D_2__Deltaproteobacteria;D_3__Myxococcales;D_4__Phaselicystidaceae;D_5__Phaselicystis	0	0	6.42784e-06
D_0__Bacteria;D_1__Proteobacteria;D_2__Deltaproteobacteria;D_3__Myxococcales;D_4__Polyangiaceae;D_5__Polyangium	3.41915e-05	6.31441e-06	0
D_0__Bacteria;D_1__Proteobacteria;D_2__Deltaproteobacteria;D_3__Myxococcales;D_4__Polyangiaceae;D_5__Sorangium	2.56437e-05	0	6.6421e-05
D_0__Bacteria;D_1__Proteobacteria;D_2__Deltaproteobacteria;D_3__Myxococcales;D_4__Polyangiaceae;D_5__uncultured	6.41091e-06	0	0
D_0__Bacteria;D_1__Proteobacteria;D_2__Deltaproteobacteria;D_3__Myxococcales;D_4__Polyangiaceae;Other	6.41091e-06	1.26288e-05	6.85636e-05
D_0__Bacteria;D_1__Proteobacteria;D_2__Deltaproteobacteria;D_3__Myxococcales;D_4__Sandaracinaceae;D_5__Sandaracinus	6.41091e-06	2.1048e-06	9.21323e-05
D_0__Bacteria;D_1__Proteobacteria;D_2__Deltaproteobacteria;D_3__Myxococcales;D_4__Sandaracinaceae;D_5__uncultured	0.000123944	2.52576e-05	0.000837761
D_0__Bacteria;D_1__Proteobacteria;D_2__Deltaproteobacteria;D_3__Myxococcales;D_4__mle1-27;D_5__uncultured bacterium	0	3.1572e-05	0
D_0__Bacteria;D_1__Proteobacteria;D_2__Deltaproteobacteria;D_3__Myxococcales;D_4__mle1-27;D_5__uncultured delta proteobacterium	0	0	7.28488e-05
D_0__Bacteria;D_1__Proteobacteria;D_2__Deltaproteobacteria;D_3__Myxococcales;D_4__mle1-27;Other	1.92327e-05	0	0
D_0__Bacteria;D_1__Proteobacteria;D_2__Deltaproteobacteria;D_3__Myxococcales;D_4__uncultured;D_5__uncultured bacterium	6.83831e-05	2.31528e-05	6.85636e-05
D_0__Bacteria;D_1__Proteobacteria;D_2__Deltaproteobacteria;D_3__Myxococcales;D_4__uncultured;Other	0	0	4.49949e-05
D_0__Bacteria;D_1__Proteobacteria;D_2__Deltaproteobacteria;D_3__NB1-j;D_4__uncultured bacterium;D_5__uncultured bacterium	4.27394e-06	0	2.35687e-05
D_0__Bacteria;D_1__Proteobacteria;D_2__Deltaproteobacteria;D_3__Oligoflexales;D_4__0319-6G20;D_5__uncultured bacterium	7.4794e-05	6.10393e-05	0.000338533
D_0__Bacteria;D_1__Proteobacteria;D_2__Deltaproteobacteria;D_3__Oligoflexales;D_4__0319-6G20;Other	0	0	1.71409e-05
D_0__Bacteria;D_1__Proteobacteria;D_2__Deltaproteobacteria;D_3__Oligoflexales;D_4__Oligoflexaceae;D_5__Oligoflexus	7.05201e-05	0	0
D_0__Bacteria;D_1__Proteobacteria;D_2__Deltaproteobacteria;D_3__Oligoflexales;D_4__Oligoflexaceae;D_5__uncultured bacterium	4.91503e-05	3.36768e-05	0.000117844
D_0__Bacteria;D_1__Proteobacteria;D_2__Deltaproteobacteria;D_3__Oligoflexales;D_4__Oligoflexaceae;Other	1.49588e-05	0	0
D_0__Bacteria;D_1__Proteobacteria;D_2__Deltaproteobacteria;D_3__SAR324 clade(Marine group B);D_4__uncultured bacterium;D_5__uncultured bacterium	1.28218e-05	0	0
D_0__Bacteria;D_1__Proteobacteria;D_2__Deltaproteobacteria;D_3__SAR324 clade(Marine group B);Other;Other	2.77806e-05	0	4.07096e-05
D_0__Bacteria;D_1__Proteobacteria;D_2__Deltaproteobacteria;D_3__Syntrophobacterales;D_4__Syntrophobacteraceae;D_5__Syntrophobacter	1.70958e-05	0	0
D_0__Bacteria;D_1__Proteobacteria;D_2__Epsilonproteobacteria;D_3__Campylobacterales;D_4__Campylobacteraceae;D_5__Arcobacter	0.00365208	0.000844026	2.14261e-06
D_0__Bacteria;D_1__Proteobacteria;D_2__Epsilonproteobacteria;D_3__Campylobacterales;D_4__Campylobacteraceae;D_5__Campylobacter	0.000965911	0.000170489	8.57045e-06
D_0__Bacteria;D_1__Proteobacteria;D_2__Epsilonproteobacteria;D_3__Campylobacterales;D_4__Helicobacteraceae;D_5__Helicobacter	7.4794e-05	1.89432e-05	0
D_0__Bacteria;D_1__Proteobacteria;D_2__Gammaproteobacteria;D_3__34P16;D_4__uncultured bacterium;D_5__uncultured bacterium	0	0	6.42784e-06
D_0__Bacteria;D_1__Proteobacteria;D_2__Gammaproteobacteria;D_3__Acidiferrobacterales;D_4__Acidiferrobacteraceae;D_5__Sulfurifustis	2.77806e-05	0	0
D_0__Bacteria;D_1__Proteobacteria;D_2__Gammaproteobacteria;D_3__Aeromonadales;D_4__Succinivibrionaceae;D_5__Succinivibrio	4.27394e-06	0	0
D_0__Bacteria;D_1__Proteobacteria;D_2__Gammaproteobacteria;D_3__Alteromonadales;D_4__Alteromonadaceae;D_5__Alishewanella	0	6.31441e-06	0
D_0__Bacteria;D_1__Proteobacteria;D_2__Gammaproteobacteria;D_3__Cardiobacteriales;D_4__Cardiobacteriaceae;Other	0	0	6.42784e-06
D_0__Bacteria;D_1__Proteobacteria;D_2__Gammaproteobacteria;D_3__Cellvibrionales;D_4__Cellvibrionaceae;D_5__Simiduia	2.13697e-06	0	0.000173552
D_0__Bacteria;D_1__Proteobacteria;D_2__Gammaproteobacteria;D_3__Enterobacteriales;D_4__Enterobacteriaceae;D_5__Escherichia-Shigella	1.28218e-05	2.31528e-05	0
D_0__Bacteria;D_1__Proteobacteria;D_2__Gammaproteobacteria;D_3__Enterobacteriales;D_4__Enterobacteriaceae;D_5__Pantoea	8.54789e-06	0	4.28522e-06
D_0__Bacteria;D_1__Proteobacteria;D_2__Gammaproteobacteria;D_3__Enterobacteriales;D_4__Enterobacteriaceae;D_5__Proteus	4.27394e-06	0	0
D_0__Bacteria;D_1__Proteobacteria;D_2__Gammaproteobacteria;D_3__Enterobacteriales;D_4__Enterobacteriaceae;D_5__Salmonella	6.41091e-06	0	0
D_0__Bacteria;D_1__Proteobacteria;D_2__Gammaproteobacteria;D_3__Gammaproteobacteria Incertae Sedis;D_4__Unknown Family;D_5__uncultured	4.27394e-06	0	0
D_0__Bacteria;D_1__Proteobacteria;D_2__Gammaproteobacteria;D_3__HTA4;D_4__uncultured bacterium;D_5__uncultured bacterium	1.49588e-05	0	0
D_0__Bacteria;D_1__Proteobacteria;D_2__Gammaproteobacteria;D_3__Legionellales;D_4__Coxiellaceae;D_5__Aquicella	1.92327e-05	0	2.14261e-05
D_0__Bacteria;D_1__Proteobacteria;D_2__Gammaproteobacteria;D_3__Legionellales;D_4__Legionellaceae;D_5__Legionella	3.63285e-05	0	2.57113e-05
D_0__Bacteria;D_1__Proteobacteria;D_2__Gammaproteobacteria;D_3__Oceanospirillales;D_4__Oceanospirillaceae;D_5__Pseudohongiella	1.06849e-05	2.1048e-06	7.28488e-05
D_0__Bacteria;D_1__Proteobacteria;D_2__Gammaproteobacteria;D_3__Pasteurellales;D_4__Pasteurellaceae;D_5__Actinobacillus	8.54789e-06	1.0524e-05	1.07131e-05
D_0__Bacteria;D_1__Proteobacteria;D_2__Gammaproteobacteria;D_3__Pasteurellales;D_4__Pasteurellaceae;D_5__Histophilus	2.13697e-05	0.00114922	1.07131e-05
D_0__Bacteria;D_1__Proteobacteria;D_2__Gammaproteobacteria;D_3__Pasteurellales;D_4__Pasteurellaceae;D_5__Mannheimia	0.00202585	0.00138917	0.00225189
D_0__Bacteria;D_1__Proteobacteria;D_2__Gammaproteobacteria;D_3__Pasteurellales;D_4__Pasteurellaceae;D_5__Pasteurella	7.4794e-05	2.94672e-05	0
D_0__Bacteria;D_1__Proteobacteria;D_2__Gammaproteobacteria;D_3__Pasteurellales;D_4__Pasteurellaceae;Other	6.19722e-05	5.47249e-05	4.28522e-05
D_0__Bacteria;D_1__Proteobacteria;D_2__Gammaproteobacteria;D_3__Pseudomonadales;D_4__Moraxellaceae;D_5__Acinetobacter	0.000504325	8.20873e-05	3.42818e-05
D_0__Bacteria;D_1__Proteobacteria;D_2__Gammaproteobacteria;D_3__Pseudomonadales;D_4__Moraxellaceae;D_5__Enhydrobacter	1.49588e-05	6.31441e-06	8.57045e-06
D_0__Bacteria;D_1__Proteobacteria;D_2__Gammaproteobacteria;D_3__Pseudomonadales;D_4__Moraxellaceae;D_5__Moraxella	0.0103857	0.00310458	0.0467882
D_0__Bacteria;D_1__Proteobacteria;D_2__Gammaproteobacteria;D_3__Pseudomonadales;D_4__Moraxellaceae;D_5__Psychrobacter	4.27394e-06	4.2096e-06	0
D_0__Bacteria;D_1__Proteobacteria;D_2__Gammaproteobacteria;D_3__Pseudomonadales;D_4__Pseudomonadaceae;D_5__Pseudomonas	3.63285e-05	1.47336e-05	4.28522e-06
D_0__Bacteria;D_1__Proteobacteria;D_2__Gammaproteobacteria;D_3__X35;D_4__uncultured bacterium;D_5__uncultured bacterium	1.49588e-05	0	0
D_0__Bacteria;D_1__Proteobacteria;D_2__Gammaproteobacteria;D_3__Xanthomonadales;D_4__JTB255 marine benthic group;D_5__uncultured bacterium	5.12873e-05	0	0
D_0__Bacteria;D_1__Proteobacteria;D_2__Gammaproteobacteria;D_3__Xanthomonadales;D_4__Xanthomonadaceae;D_5__Arenimonas	5.55613e-05	0	0.000122129
D_0__Bacteria;D_1__Proteobacteria;D_2__Gammaproteobacteria;D_3__Xanthomonadales;D_4__Xanthomonadaceae;D_5__Dokdonella	4.27394e-06	0	5.14227e-05
D_0__Bacteria;D_1__Proteobacteria;D_2__Gammaproteobacteria;D_3__Xanthomonadales;D_4__Xanthomonadaceae;D_5__Ignatzschineria	0	2.52576e-05	0
D_0__Bacteria;D_1__Proteobacteria;D_2__Gammaproteobacteria;D_3__Xanthomonadales;D_4__Xanthomonadaceae;D_5__Luteimonas	0.000799227	0.000448323	0.000310679
D_0__Bacteria;D_1__Proteobacteria;D_2__Gammaproteobacteria;D_3__Xanthomonadales;D_4__Xanthomonadaceae;D_5__Lysobacter	0.000720159	0.000225214	0.000657782
D_0__Bacteria;D_1__Proteobacteria;D_2__Gammaproteobacteria;D_3__Xanthomonadales;D_4__Xanthomonadaceae;D_5__Pseudofulvimonas	1.49588e-05	2.1048e-06	0
D_0__Bacteria;D_1__Proteobacteria;D_2__Gammaproteobacteria;D_3__Xanthomonadales;D_4__Xanthomonadaceae;D_5__Pseudoxanthomonas	0	0	3.21392e-05
D_0__Bacteria;D_1__Proteobacteria;D_2__Gammaproteobacteria;D_3__Xanthomonadales;D_4__Xanthomonadaceae;D_5__Stenotrophomonas	0.000760762	6.10393e-05	9.42749e-05
D_0__Bacteria;D_1__Proteobacteria;D_2__Gammaproteobacteria;D_3__Xanthomonadales;D_4__Xanthomonadaceae;D_5__Thermomonas	0.000138903	2.52576e-05	0.000107131
D_0__Bacteria;D_1__Proteobacteria;D_2__Gammaproteobacteria;D_3__Xanthomonadales;D_4__Xanthomonadaceae;D_5__uncultured	4.48764e-05	3.99912e-05	9.64176e-05
D_0__Bacteria;D_1__Proteobacteria;D_2__Gammaproteobacteria;D_3__Xanthomonadales;D_4__Xanthomonadaceae;Other	0.000115396	3.1572e-05	9.42749e-05
D_0__Bacteria;D_1__Proteobacteria;D_2__Gammaproteobacteria;D_3__Xanthomonadales;D_4__Xanthomonadales Incertae Sedis;D_5__Acidibacter	0.000361148	0.000623021	0.00130699
D_0__Bacteria;D_1__Proteobacteria;D_2__Gammaproteobacteria;D_3__Xanthomonadales;D_4__Xanthomonadales Incertae Sedis;D_5__Steroidobacter	1.06849e-05	3.78864e-05	0.000490658
D_0__Bacteria;D_1__Proteobacteria;D_2__Gammaproteobacteria;D_3__Xanthomonadales;D_4__Xanthomonadales Incertae Sedis;D_5__uncultured	0.000615448	0.000128393	0.00613644
D_0__Bacteria;D_1__Proteobacteria;D_2__Gammaproteobacteria;D_3__Xanthomonadales;D_4__Xanthomonadales Incertae Sedis;Other	0	0	5.35653e-05
D_0__Bacteria;D_1__Proteobacteria;D_2__Gammaproteobacteria;D_3__Xanthomonadales;D_4__uncultured;D_5__uncultured bacterium	0.000337641	0.00010945	0.00143555
D_0__Bacteria;D_1__Proteobacteria;D_2__Gammaproteobacteria;D_3__Xanthomonadales;D_4__uncultured;D_5__uncultured gamma proteobacterium	6.41091e-06	0	0
D_0__Bacteria;D_1__Proteobacteria;D_2__Gammaproteobacteria;D_3__Xanthomonadales;D_4__uncultured;Other	1.92327e-05	6.31441e-06	4.92801e-05
D_0__Bacteria;D_1__Proteobacteria;D_2__Gammaproteobacteria;Other;Other;Other	2.56437e-05	3.36768e-05	0
D_0__Bacteria;D_1__Proteobacteria;D_2__SPOTSOCT00m83;D_3__uncultured bacterium;D_4__uncultured bacterium;D_5__uncultured bacterium	8.54789e-06	0	0
D_0__Bacteria;D_1__Proteobacteria;D_2__SPOTSOCT00m83;Other;Other;Other	1.49588e-05	0	0
D_0__Bacteria;D_1__Proteobacteria;Other;Other;Other;Other	0	2.1048e-05	0
D_0__Bacteria;D_1__RsaHf231;D_2__uncultured bacterium;D_3__uncultured bacterium;D_4__uncultured bacterium;D_5__uncultured bacterium	1.06849e-05	0	0
D_0__Bacteria;D_1__SR1 (Absconditabacteria);D_2__uncultured bacterium;D_3__uncultured bacterium;D_4__uncultured bacterium;D_5__uncultured bacterium	2.56437e-05	0	3.42818e-05
D_0__Bacteria;D_1__Saccharibacteria;D_2__Unknown Class;D_3__Unknown Order;D_4__Unknown Family;D_5__Candidatus Saccharimonas	0.00250453	0.000867179	0.000171409
D_0__Bacteria;D_1__Saccharibacteria;D_2__uncultured Candidatus Saccharibacteria bacterium;D_3__uncultured Candidatus Saccharibacteria bacterium;D_4__uncultured Candidatus Saccharibacteria bacterium;D_5__uncultured Candidatus Saccharibacteria bacterium	3.20546e-05	0	0.000100703
D_0__Bacteria;D_1__Saccharibacteria;D_2__uncultured bacterium;D_3__uncultured bacterium;D_4__uncultured bacterium;D_5__uncultured bacterium	0.000773584	0.000355712	0.000707062
D_0__Bacteria;D_1__Saccharibacteria;D_2__uncultured soil bacterium;D_3__uncultured soil bacterium;D_4__uncultured soil bacterium;D_5__uncultured soil bacterium	4.27394e-06	0	0
D_0__Bacteria;D_1__Saccharibacteria;Other;Other;Other;Other	3.20546e-05	2.94672e-05	0
D_0__Bacteria;D_1__Spirochaetae;D_2__Spirochaetes;D_3__Spirochaetales;D_4__Spirochaetaceae;D_5__Sphaerochaeta	0.000132492	5.47249e-05	2.14261e-06
D_0__Bacteria;D_1__Spirochaetae;D_2__Spirochaetes;D_3__Spirochaetales;D_4__Spirochaetaceae;D_5__Treponema 2	0.00125227	0.000410436	2.14261e-06
D_0__Bacteria;D_1__Tenericutes;D_2__Mollicutes;D_3__Acholeplasmatales;D_4__Acholeplasmataceae;D_5__Acholeplasma	0.000711611	0.000185223	0
D_0__Bacteria;D_1__Tenericutes;D_2__Mollicutes;D_3__Anaeroplasmatales;D_4__Anaeroplasmataceae;D_5__Anaeroplasma	0.000752214	0.000279939	3.21392e-05
D_0__Bacteria;D_1__Tenericutes;D_2__Mollicutes;D_3__EMP-G18;D_4__uncultured bacterium;D_5__uncultured bacterium	4.27394e-05	0	0
D_0__Bacteria;D_1__Tenericutes;D_2__Mollicutes;D_3__EMP-G18;Other;Other	0.00011967	2.52576e-05	1.71409e-05
D_0__Bacteria;D_1__Tenericutes;D_2__Mollicutes;D_3__Entomoplasmatales;D_4__Entomoplasmatales Incertae Sedis;D_5__Candidatus Hepatoplasma	1.70958e-05	0	0
D_0__Bacteria;D_1__Tenericutes;D_2__Mollicutes;D_3__Mollicutes RF9;D_4__uncultured Firmicutes bacterium;D_5__uncultured Firmicutes bacterium	1.70958e-05	0	0
D_0__Bacteria;D_1__Tenericutes;D_2__Mollicutes;D_3__Mollicutes RF9;D_4__uncultured bacterium;D_5__uncultured bacterium	0.0148071	0.00525569	0.000679208
D_0__Bacteria;D_1__Tenericutes;D_2__Mollicutes;D_3__Mollicutes RF9;D_4__uncultured rumen bacterium;D_5__uncultured rumen bacterium	0.00267121	0.000675642	0.000109273
D_0__Bacteria;D_1__Tenericutes;D_2__Mollicutes;D_3__Mollicutes RF9;Other;Other	0.00238059	0.000667222	0.000104988
D_0__Bacteria;D_1__Tenericutes;D_2__Mollicutes;D_3__Mycoplasmatales;D_4__Mycoplasmataceae;D_5__Mycoplasma	0.0315908	0.329486	0.0196028
D_0__Bacteria;D_1__Tenericutes;D_2__Mollicutes;D_3__Mycoplasmatales;D_4__Mycoplasmataceae;D_5__Ureaplasma	2.77806e-05	8.41921e-06	1.49983e-05
D_0__Bacteria;D_1__Tenericutes;D_2__Mollicutes;D_3__Mycoplasmatales;D_4__Mycoplasmataceae;D_5__uncultured	3.20546e-05	0	0
D_0__Bacteria;D_1__Tenericutes;D_2__Mollicutes;D_3__NB1-n;D_4__gut metagenome;D_5__gut metagenome	6.41091e-06	0	0
D_0__Bacteria;D_1__Tenericutes;D_2__Mollicutes;D_3__NB1-n;D_4__uncultured bacterium;D_5__uncultured bacterium	0.00208996	0.000448323	0
D_0__Bacteria;D_1__Tenericutes;D_2__Mollicutes;D_3__NB1-n;Other;Other	0.00220535	0.000275729	2.7854e-05
D_0__Bacteria;D_1__Tenericutes;D_2__Mollicutes;Other;Other;Other	0.000397477	0.00015786	4.28522e-06
D_0__Bacteria;D_1__Verrucomicrobia;D_2__MSBL3;D_3__uncultured bacterium;D_4__uncultured bacterium;D_5__uncultured bacterium	1.06849e-05	0	0
D_0__Bacteria;D_1__Verrucomicrobia;D_2__OPB35 soil group;D_3__uncultured bacterium;D_4__uncultured bacterium;D_5__uncultured bacterium	1.28218e-05	7.57729e-05	9.21323e-05
D_0__Bacteria;D_1__Verrucomicrobia;D_2__OPB35 soil group;Other;Other;Other	0	2.73624e-05	0
D_0__Bacteria;D_1__Verrucomicrobia;D_2__Opitutae;D_3__Opitutae vadinHA64;D_4__uncultured bacterium;D_5__uncultured bacterium	0.000168821	8.41921e-06	2.14261e-06
D_0__Bacteria;D_1__Verrucomicrobia;D_2__Opitutae;D_3__Opitutae vadinHA64;Other;Other	0.000102575	0	0
D_0__Bacteria;D_1__Verrucomicrobia;D_2__Opitutae;D_3__Opitutales;D_4__Opitutaceae;D_5__Opitutus	0.000369696	0.000119974	0.00154911
D_0__Bacteria;D_1__Verrucomicrobia;D_2__Opitutae;D_3__Puniceicoccales;D_4__Puniceicoccaceae;D_5__Pelagicoccus	1.49588e-05	0	0
D_0__Bacteria;D_1__Verrucomicrobia;D_2__Opitutae;D_3__Puniceicoccales;D_4__Puniceicoccaceae;D_5__uncultured	2.56437e-05	0	0
D_0__Bacteria;D_1__Verrucomicrobia;D_2__Spartobacteria;D_3__Chthoniobacterales;D_4__Chthoniobacteraceae;D_5__Chthoniobacter	2.13697e-06	3.36768e-05	2.57113e-05
D_0__Bacteria;D_1__Verrucomicrobia;D_2__Spartobacteria;D_3__Chthoniobacterales;D_4__DA101 soil group;D_5__uncultured bacterium	0	7.78777e-05	0
D_0__Bacteria;D_1__Verrucomicrobia;D_2__Spartobacteria;D_3__Chthoniobacterales;D_4__DA101 soil group;Other	6.41091e-06	0	0
D_0__Bacteria;D_1__Verrucomicrobia;D_2__Spartobacteria;D_3__Chthoniobacterales;D_4__Xiphinematobacteraceae;D_5__Candidatus Xiphinematobacter	0	0	4.28522e-06
D_0__Bacteria;D_1__Verrucomicrobia;D_2__Verrucomicrobiae;D_3__Verrucomicrobiales;D_4__Verrucomicrobiaceae;D_5__Akkermansia	0.000685968	0.00117658	1.28557e-05
D_0__Bacteria;D_1__Verrucomicrobia;D_2__Verrucomicrobiae;D_3__Verrucomicrobiales;D_4__Verrucomicrobiaceae;D_5__Prosthecobacter	0	0	8.57045e-06
D_0__Bacteria;D_1__Verrucomicrobia;D_2__Verrucomicrobiae;D_3__Verrucomicrobiales;D_4__Verrucomicrobiaceae;D_5__Roseimicrobium	0	0	6.42784e-06
D_0__Bacteria;D_1__Verrucomicrobia;D_2__WCHB1-41;D_3__uncultured bacterium;D_4__uncultured bacterium;D_5__uncultured bacterium	0.000224382	0.000208375	0
D_0__Bacteria;D_1__Verrucomicrobia;D_2__WCHB1-41;D_3__uncultured rumen bacterium;D_4__uncultured rumen bacterium;D_5__uncultured rumen bacterium	2.56437e-05	2.1048e-05	0
D_0__Bacteria;D_1__Verrucomicrobia;D_2__uncultured bacterium;D_3__uncultured bacterium;D_4__uncultured bacterium;D_5__uncultured bacterium	8.54789e-06	0	0
D_0__Bacteria;D_1__WA-aaa01f12;Other;Other;Other;Other	2.13697e-05	0	0
D_0__Bacteria;Other;Other;Other;Other;Other	0.000121807	1.68384e-05	0.000102845
Unassigned;Other;Other;Other;Other;Other	0.0447653	0.0364678	0.0417702

## Sheet: URT Genera
# Constructed from biom file
#OTU ID	23586	23594	23575
Unassigned;Other;Other;Other;Other;Other	0.000227483	0.00210622	0.00343527
k__Bacteria;p__Acidobacteria;c__Acidobacteria6;o__iii115;f__RB40;f__RB40_unclassified	5.95284e-05	2.30761e-05	7.92919e-05
k__Bacteria;p__Acidobacteria;c__Acidobacteria6;o__iii115;f__mb2424;f__mb2424_unclassified	0.000276382	6.29349e-05	0.000677196
k__Bacteria;p__Acidobacteria;c__Acidobacteria6;o__iii115;o__iii115_unclassified;o__iii115_unclassified	0.00154561	0.000551729	0.00283308
k__Bacteria;p__Acidobacteria;c__Chloracidobacteria;o__RB41;f__Ellin6075;f__Ellin6075_unclassified	0.00134151	0.000100696	0.0102479
k__Bacteria;p__Acidobacteria;c__Chloracidobacteria;o__RB41;o__RB41_unclassified;o__RB41_unclassified	0.00038906	6.08371e-05	0.000330026
k__Bacteria;p__Acidobacteria;c__Solibacteres;o__Solibacterales;o__Solibacterales_unclassified;o__Solibacterales_unclassified	0.000146695	7.76197e-05	0.000563616
k__Bacteria;p__Acidobacteria;c__Sva0725;o__Sva0725;o__Sva0725_unclassified;o__Sva0725_unclassified	1.70081e-05	0	9.42931e-05
k__Bacteria;p__Acidobacteria;c__iii18;o__DS18;o__DS18_unclassified;o__DS18_unclassified	0.000431581	0.000111185	0.000330026
k__Bacteria;p__Actinobacteria;Other;Other;Other;Other	0	3.14675e-05	0
k__Bacteria;p__Actinobacteria;c__Acidimicrobiia;o__Acidimicrobiales;Other;Other	0.000197719	0.000117478	0.000259306
k__Bacteria;p__Actinobacteria;c__Acidimicrobiia;o__Acidimicrobiales;f__AKIW874;f__AKIW874_unclassified	7.86625e-05	4.82501e-05	0.000120009
k__Bacteria;p__Actinobacteria;c__Acidimicrobiia;o__Acidimicrobiales;f__C111;f__C111_unclassified	0.000233861	0.000169924	0.00046075
k__Bacteria;p__Actinobacteria;c__Acidimicrobiia;o__Acidimicrobiales;f__Iamiaceae;g__Iamia	1.48821e-05	0	0
k__Bacteria;p__Actinobacteria;c__Acidimicrobiia;o__Acidimicrobiales;f__Microthrixaceae;f__Microthrixaceae_unclassified	2.55122e-05	0	2.35733e-05
k__Bacteria;p__Actinobacteria;c__Acidimicrobiia;o__Acidimicrobiales;f__koll13;f__koll13_unclassified	1.48821e-05	0	3.00024e-05
k__Bacteria;p__Actinobacteria;c__Acidimicrobiia;o__Acidimicrobiales;o__Acidimicrobiales_unclassified;o__Acidimicrobiales_unclassified	0.000208349	0.000228663	0.000593618
k__Bacteria;p__Actinobacteria;c__Actinobacteria;o__Actinomycetales;Other;Other	0.000799381	0.00274606	0.00496539
k__Bacteria;p__Actinobacteria;c__Actinobacteria;o__Actinomycetales;f__Actinomycetaceae;g__Actinomyces	6.37804e-06	2.09783e-05	0
k__Bacteria;p__Actinobacteria;c__Actinobacteria;o__Actinomycetales;f__Actinomycetaceae;g__Trueperella	5.10243e-05	1.88805e-05	0.000100722
k__Bacteria;p__Actinobacteria;c__Actinobacteria;o__Actinomycetales;f__Bogoriellaceae;g__Georgenia	0.000493235	0.000574805	0.0001843
k__Bacteria;p__Actinobacteria;c__Actinobacteria;o__Actinomycetales;f__Brevibacteriaceae;g__Brevibacterium	2.12601e-06	7.34241e-05	6.42908e-06
k__Bacteria;p__Actinobacteria;c__Actinobacteria;o__Actinomycetales;f__Cellulomonadaceae;g__Actinotalea	2.33861e-05	2.72718e-05	2.35733e-05
k__Bacteria;p__Actinobacteria;c__Actinobacteria;o__Actinomycetales;f__Cellulomonadaceae;g__Demequina	2.12601e-06	0	1.07151e-05
k__Bacteria;p__Actinobacteria;c__Actinobacteria;o__Actinomycetales;f__Corynebacteriaceae;g__Corynebacterium	0.00387572	0.0033817	0.00224803
k__Bacteria;p__Actinobacteria;c__Actinobacteria;o__Actinomycetales;f__Dermabacteraceae;f__Dermabacteraceae_unclassified	0.000114805	9.44024e-05	2.14303e-05
k__Bacteria;p__Actinobacteria;c__Actinobacteria;o__Actinomycetales;f__Dermabacteraceae;g__Brachybacterium	4.88983e-05	0.000119576	2.35733e-05
k__Bacteria;p__Actinobacteria;c__Actinobacteria;o__Actinomycetales;f__Dietziaceae;g__Dietzia	0.0012012	0.00162792	0.00058076
k__Bacteria;p__Actinobacteria;c__Actinobacteria;o__Actinomycetales;f__Geodermatophilaceae;Other	7.22844e-05	0.000119576	0.000197158
k__Bacteria;p__Actinobacteria;c__Actinobacteria;o__Actinomycetales;f__Intrasporangiaceae;Other	0.00033591	0.000411175	0.000115723
k__Bacteria;p__Actinobacteria;c__Actinobacteria;o__Actinomycetales;f__Intrasporangiaceae;f__Intrasporangiaceae_unclassified	0.00216641	0.0019363	0.00210659
k__Bacteria;p__Actinobacteria;c__Actinobacteria;o__Actinomycetales;f__Intrasporangiaceae;g__Ornithinicoccus	0.000956706	0.00171603	0.000405032
k__Bacteria;p__Actinobacteria;c__Actinobacteria;o__Actinomycetales;f__Intrasporangiaceae;g__Ornithinimicrobium	1.06301e-05	0	2.14303e-06
k__Bacteria;p__Actinobacteria;c__Actinobacteria;o__Actinomycetales;f__Intrasporangiaceae;g__Terracoccus	6.37804e-06	8.81089e-05	1.71442e-05
k__Bacteria;p__Actinobacteria;c__Actinobacteria;o__Actinomycetales;f__Intrasporangiaceae;g__Tetrasphaera	2.12601e-06	2.09783e-06	0
k__Bacteria;p__Actinobacteria;c__Actinobacteria;o__Actinomycetales;f__Kineosporiaceae;Other	3.40162e-05	2.72718e-05	2.35733e-05
k__Bacteria;p__Actinobacteria;c__Actinobacteria;o__Actinomycetales;f__Kineosporiaceae;f__Kineosporiaceae_unclassified	2.76382e-05	6.08371e-05	6.21477e-05
k__Bacteria;p__Actinobacteria;c__Actinobacteria;o__Actinomycetales;f__Kineosporiaceae;g__Kineococcus	3.82682e-05	2.5174e-05	6.85768e-05
k__Bacteria;p__Actinobacteria;c__Actinobacteria;o__Actinomycetales;f__Microbacteriaceae;Other	0.000631426	0.00339219	0.00525041
k__Bacteria;p__Actinobacteria;c__Actinobacteria;o__Actinomycetales;f__Microbacteriaceae;f__Microbacteriaceae_unclassified	0.0193488	0.281285	0.434087
k__Bacteria;p__Actinobacteria;c__Actinobacteria;o__Actinomycetales;f__Microbacteriaceae;g__Agrococcus	3.61422e-05	4.40544e-05	2.14303e-06
k__Bacteria;p__Actinobacteria;c__Actinobacteria;o__Actinomycetales;f__Microbacteriaceae;g__Agromyces	2.76382e-05	1.2587e-05	1.28582e-05
k__Bacteria;p__Actinobacteria;c__Actinobacteria;o__Actinomycetales;f__Microbacteriaceae;g__Leucobacter	0	0	4.28605e-06
k__Bacteria;p__Actinobacteria;c__Actinobacteria;o__Actinomycetales;f__Microbacteriaceae;g__Microbacterium	0.000361422	0.000595784	0.000280736
k__Bacteria;p__Actinobacteria;c__Actinobacteria;o__Actinomycetales;f__Microbacteriaceae;g__Mycetocola	8.50405e-06	2.30761e-05	2.14303e-06
k__Bacteria;p__Actinobacteria;c__Actinobacteria;o__Actinomycetales;f__Microbacteriaceae;g__Pseudoclavibacter	0.000299768	0.00387259	0.00607762
k__Bacteria;p__Actinobacteria;c__Actinobacteria;o__Actinomycetales;f__Micrococcaceae;Other	0.00139679	0.0012566	0.0019673
k__Bacteria;p__Actinobacteria;c__Actinobacteria;o__Actinomycetales;f__Micrococcaceae;f__Micrococcaceae_unclassified	2.12601e-06	0	2.14303e-06
k__Bacteria;p__Actinobacteria;c__Actinobacteria;o__Actinomycetales;f__Micrococcaceae;g__Arthrobacter	0.000571898	0.000599979	0.00030431
k__Bacteria;p__Actinobacteria;c__Actinobacteria;o__Actinomycetales;f__Micrococcaceae;g__Citricoccus	6.37804e-06	6.29349e-06	6.42908e-06
k__Bacteria;p__Actinobacteria;c__Actinobacteria;o__Actinomycetales;f__Micrococcaceae;g__Kocuria	0.000372052	0.000207685	2.14303e-06
k__Bacteria;p__Actinobacteria;c__Actinobacteria;o__Actinomycetales;f__Micrococcaceae;g__Microbispora	9.35446e-05	0.000190903	2.14303e-06
k__Bacteria;p__Actinobacteria;c__Actinobacteria;o__Actinomycetales;f__Micrococcaceae;g__Micrococcus	5.52763e-05	1.88805e-05	7.50059e-05
k__Bacteria;p__Actinobacteria;c__Actinobacteria;o__Actinomycetales;f__Micrococcaceae;g__Rothia	1.27561e-05	0	2.78593e-05
k__Bacteria;p__Actinobacteria;c__Actinobacteria;o__Actinomycetales;f__Micromonosporaceae;Other	0.000167955	0.000213979	0.000415747
k__Bacteria;p__Actinobacteria;c__Actinobacteria;o__Actinomycetales;f__Micromonosporaceae;f__Micromonosporaceae_unclassified	0	2.5174e-05	2.14303e-06
k__Bacteria;p__Actinobacteria;c__Actinobacteria;o__Actinomycetales;f__Mycobacteriaceae;g__Mycobacterium	0.000744105	0.0021293	0.00178943
k__Bacteria;p__Actinobacteria;c__Actinobacteria;o__Actinomycetales;f__Nocardiaceae;g__Rhodococcus	0.000102049	5.24458e-05	0.000381459
k__Bacteria;p__Actinobacteria;c__Actinobacteria;o__Actinomycetales;f__Nocardioidaceae;Other	1.48821e-05	2.30761e-05	2.57163e-05
k__Bacteria;p__Actinobacteria;c__Actinobacteria;o__Actinomycetales;f__Nocardioidaceae;f__Nocardioidaceae_unclassified	4.88983e-05	2.30761e-05	1.28582e-05
k__Bacteria;p__Actinobacteria;c__Actinobacteria;o__Actinomycetales;f__Nocardioidaceae;g__Aeromicrobium	6.80324e-05	7.34241e-05	3.21454e-05
k__Bacteria;p__Actinobacteria;c__Actinobacteria;o__Actinomycetales;f__Nocardioidaceae;g__Marmoricola	0.000435833	0.000453131	0.00123224
k__Bacteria;p__Actinobacteria;c__Actinobacteria;o__Actinomycetales;f__Nocardioidaceae;g__Nocardioides	0.00245767	0.00207475	0.00231661
k__Bacteria;p__Actinobacteria;c__Actinobacteria;o__Actinomycetales;f__Nocardioidaceae;g__Pimelobacter	0	6.29349e-06	1.92872e-05
k__Bacteria;p__Actinobacteria;c__Actinobacteria;o__Actinomycetales;f__Nocardioidaceae;g__Propionicimonas	0.00030402	0.000383903	0.000143583
k__Bacteria;p__Actinobacteria;c__Actinobacteria;o__Actinomycetales;f__Nocardiopsaceae;f__Nocardiopsaceae_unclassified	6.37804e-06	0	1.92872e-05
k__Bacteria;p__Actinobacteria;c__Actinobacteria;o__Actinomycetales;f__Nocardiopsaceae;g__Nocardiopsis	0	1.67826e-05	0
k__Bacteria;p__Actinobacteria;c__Actinobacteria;o__Actinomycetales;f__Propionibacteriaceae;Other	0	0	2.35733e-05
k__Bacteria;p__Actinobacteria;c__Actinobacteria;o__Actinomycetales;f__Propionibacteriaceae;f__Propionibacteriaceae_unclassified	3.82682e-05	0	0
k__Bacteria;p__Actinobacteria;c__Actinobacteria;o__Actinomycetales;f__Propionibacteriaceae;g__Microlunatus	5.10243e-05	8.6011e-05	2.78593e-05
k__Bacteria;p__Actinobacteria;c__Actinobacteria;o__Actinomycetales;f__Propionibacteriaceae;g__Propionibacterium	7.44105e-05	0.000188805	7.71489e-05
k__Bacteria;p__Actinobacteria;c__Actinobacteria;o__Actinomycetales;f__Propionibacteriaceae;g__Tessaracoccus	0.00147971	0.00113702	0.000190729
k__Bacteria;p__Actinobacteria;c__Actinobacteria;o__Actinomycetales;f__Pseudonocardiaceae;g__Actinomycetospora	2.12601e-05	4.19566e-06	0.000190729
k__Bacteria;p__Actinobacteria;c__Actinobacteria;o__Actinomycetales;f__Pseudonocardiaceae;g__Pseudonocardia	0.000287012	0.000123772	0.000690054
k__Bacteria;p__Actinobacteria;c__Actinobacteria;o__Actinomycetales;f__Pseudonocardiaceae;g__Saccharopolyspora	0	2.09783e-05	0
k__Bacteria;p__Actinobacteria;c__Actinobacteria;o__Actinomycetales;f__Sanguibacteraceae;g__Sanguibacter	0.000410321	0.000205587	0.00011358
k__Bacteria;p__Actinobacteria;c__Actinobacteria;o__Actinomycetales;f__Streptomycetaceae;g__Streptomyces	0.000469849	0.00027062	0.00200801
k__Bacteria;p__Actinobacteria;c__Actinobacteria;o__Actinomycetales;f__Streptosporangiaceae;Other	2.76382e-05	0	1.71442e-05
k__Bacteria;p__Actinobacteria;c__Actinobacteria;o__Actinomycetales;f__Thermomonosporaceae;Other	1.70081e-05	1.04892e-05	7.71489e-05
k__Bacteria;p__Actinobacteria;c__Actinobacteria;o__Actinomycetales;f__Thermomonosporaceae;g__Actinomadura	3.40162e-05	3.98588e-05	3.42884e-05
k__Bacteria;p__Actinobacteria;c__Actinobacteria;o__Actinomycetales;f__Yaniellaceae;g__Yaniella	0.000102049	5.45436e-05	0
k__Bacteria;p__Actinobacteria;c__Actinobacteria;o__Actinomycetales;o__Actinomycetales_unclassified;o__Actinomycetales_unclassified	0.000805759	0.000524458	0.00053147
k__Bacteria;p__Actinobacteria;c__Coriobacteriia;o__Coriobacteriales;f__Coriobacteriaceae;Other	0.000831271	0.000631447	4.71466e-05
k__Bacteria;p__Actinobacteria;c__Coriobacteriia;o__Coriobacteriales;f__Coriobacteriaceae;f__Coriobacteriaceae_unclassified	0.000750483	0.00022237	0.000126439
k__Bacteria;p__Actinobacteria;c__Coriobacteriia;o__Coriobacteriales;f__Coriobacteriaceae;g__Adlercreutzia	0.000869539	0.000499284	2.14303e-06
k__Bacteria;p__Actinobacteria;c__Coriobacteriia;o__Coriobacteriales;f__Coriobacteriaceae;g__Collinsella	2.55122e-05	0	0
k__Bacteria;p__Actinobacteria;c__Coriobacteriia;o__Coriobacteriales;f__Coriobacteriaceae;g__Enterococcus	8.50405e-06	0	0
k__Bacteria;p__Actinobacteria;c__Coriobacteriia;o__Coriobacteriales;f__Coriobacteriaceae;g__Olsenella	0.000574024	0.000165729	0.000132868
k__Bacteria;p__Actinobacteria;c__Nitriliruptoria;o__Euzebyales;f__Euzebyaceae;g__Euzebya	1.27561e-05	0	0
k__Bacteria;p__Actinobacteria;c__OPB41;c__OPB41_unclassified;c__OPB41_unclassified;c__OPB41_unclassified	2.55122e-05	2.93696e-05	0
k__Bacteria;p__Actinobacteria;c__Rubrobacteria;o__Rubrobacterales;f__Rubrobacteraceae;g__Rubrobacter	6.37804e-06	6.08371e-05	1.50012e-05
k__Bacteria;p__Actinobacteria;c__Thermoleophilia;o__Gaiellales;f__AK1AB1_02E;f__AK1AB1_02E_unclassified	2.33861e-05	0	0.000169299
k__Bacteria;p__Actinobacteria;c__Thermoleophilia;o__Gaiellales;f__Gaiellaceae;f__Gaiellaceae_unclassified	0.000278508	7.97175e-05	9.00071e-05
k__Bacteria;p__Actinobacteria;c__Thermoleophilia;o__Gaiellales;f__Gaiellaceae;g__Gaiella	2.55122e-05	6.29349e-06	2.14303e-05
k__Bacteria;p__Actinobacteria;c__Thermoleophilia;o__Solirubrobacterales;Other;Other	8.50405e-06	5.87392e-05	0.000109294
k__Bacteria;p__Actinobacteria;c__Thermoleophilia;o__Solirubrobacterales;f__Solirubrobacteraceae;Other	0.000159451	0.00022237	0.000220732
k__Bacteria;p__Actinobacteria;c__Thermoleophilia;o__Solirubrobacterales;f__Solirubrobacteraceae;f__Solirubrobacteraceae_unclassified	3.18902e-05	6.29349e-06	8.1435e-05
k__Bacteria;p__Actinobacteria;c__Thermoleophilia;o__Solirubrobacterales;o__Solirubrobacterales_unclassified;o__Solirubrobacterales_unclassified	0.000561267	0.000260131	0.00108008
k__Bacteria;p__Armatimonadetes;c__03196E2;c__03196E2_unclassified;c__03196E2_unclassified;c__03196E2_unclassified	2.12601e-05	0	0
k__Bacteria;p__Armatimonadetes;c__Armatimonadia;o__Armatimonadales;f__Armatimonadaceae;f__Armatimonadaceae_unclassified	0	2.30761e-05	4.71466e-05
k__Bacteria;p__Armatimonadetes;c__SJA176;o__RB046;o__RB046_unclassified;o__RB046_unclassified	1.70081e-05	0	0
k__Bacteria;p__BRC1;c__PRR11;c__PRR11_unclassified;c__PRR11_unclassified;c__PRR11_unclassified	0.000195593	7.55219e-05	0.000450035
k__Bacteria;p__Bacteroidetes;Other;Other;Other;Other	6.59064e-05	2.93696e-05	0.000115723
k__Bacteria;p__Bacteroidetes;c__At12OctB3;c__At12OctB3_unclassified;c__At12OctB3_unclassified;c__At12OctB3_unclassified	3.18902e-05	7.76197e-05	6.00047e-05
k__Bacteria;p__Bacteroidetes;c__Bacteroidia;o__Bacteroidales;Other;Other	0.00190066	0.000574805	3.85745e-05
k__Bacteria;p__Bacteroidetes;c__Bacteroidia;o__Bacteroidales;f__BS11;f__BS11_unclassified	0.00742404	0.0010594	0.000285022
k__Bacteria;p__Bacteroidetes;c__Bacteroidia;o__Bacteroidales;f__Bacteroidaceae;Other	5.31503e-05	0	0
k__Bacteria;p__Bacteroidetes;c__Bacteroidia;o__Bacteroidales;f__Bacteroidaceae;g__57N15	0.055793	0.010164	0.00185157
k__Bacteria;p__Bacteroidetes;c__Bacteroidia;o__Bacteroidales;f__Bacteroidaceae;g__BF311	0.000308272	6.92284e-05	2.14303e-06
k__Bacteria;p__Bacteroidetes;c__Bacteroidia;o__Bacteroidales;f__Bacteroidaceae;g__Bacteroides	0.00383745	0.000906263	4.07175e-05
k__Bacteria;p__Bacteroidetes;c__Bacteroidia;o__Bacteroidales;f__Barnesiellaceae;f__Barnesiellaceae_unclassified	0.0022642	0.000595784	1.92872e-05
k__Bacteria;p__Bacteroidetes;c__Bacteroidia;o__Bacteroidales;f__Marinilabiaceae;Other	0.000136065	0.00022237	0
k__Bacteria;p__Bacteroidetes;c__Bacteroidia;o__Bacteroidales;f__Marinilabiaceae;f__Marinilabiaceae_unclassified	2.12601e-05	0	0
k__Bacteria;p__Bacteroidetes;c__Bacteroidia;o__Bacteroidales;f__Odoribacteraceae;g__Odoribacter	0.000516621	0.000115381	6.00047e-05
k__Bacteria;p__Bacteroidetes;c__Bacteroidia;o__Bacteroidales;f__Paraprevotellaceae;g__CF231	0.0113061	0.00324744	0.000192872
k__Bacteria;p__Bacteroidetes;c__Bacteroidia;o__Bacteroidales;f__Paraprevotellaceae;g__Prevotella	0.00580189	0.00145799	0.000182157
k__Bacteria;p__Bacteroidetes;c__Bacteroidia;o__Bacteroidales;f__Paraprevotellaceae;g__YRC22	0.00227058	0.000723751	0.000102865
k__Bacteria;p__Bacteroidetes;c__Bacteroidia;o__Bacteroidales;f__Porphyromonadaceae;Other	1.06301e-05	0	0
k__Bacteria;p__Bacteroidetes;c__Bacteroidia;o__Bacteroidales;f__Porphyromonadaceae;f__Porphyromonadaceae_unclassified	0.0023705	0.000608371	3.00024e-05
k__Bacteria;p__Bacteroidetes;c__Bacteroidia;o__Bacteroidales;f__Porphyromonadaceae;g__Macellibacteroides	0.000469849	5.66414e-05	0
k__Bacteria;p__Bacteroidetes;c__Bacteroidia;o__Bacteroidales;f__Porphyromonadaceae;g__Paludibacter	0.00474526	0.00157337	0.000105008
k__Bacteria;p__Bacteroidetes;c__Bacteroidia;o__Bacteroidales;f__Porphyromonadaceae;g__Parabacteroides	5.95284e-05	0	0
k__Bacteria;p__Bacteroidetes;c__Bacteroidia;o__Bacteroidales;f__Porphyromonadaceae;g__Petrimonas	0.000631426	0.00022237	0
k__Bacteria;p__Bacteroidetes;c__Bacteroidia;o__Bacteroidales;f__Porphyromonadaceae;g__Porphyromonas	9.14186e-05	8.39132e-05	0.000120009
k__Bacteria;p__Bacteroidetes;c__Bacteroidia;o__Bacteroidales;f__Porphyromonadaceae;g__Proteiniphilum	0.00176246	0.000199294	0
k__Bacteria;p__Bacteroidetes;c__Bacteroidia;o__Bacteroidales;f__Prevotellaceae;g__Prevotella	0.00405643	0.000960806	3.00024e-05
k__Bacteria;p__Bacteroidetes;c__Bacteroidia;o__Bacteroidales;f__RF16;f__RF16_unclassified	0.011759	0.00230132	0.000520755
k__Bacteria;p__Bacteroidetes;c__Bacteroidia;o__Bacteroidales;f__Rikenellaceae;f__Rikenellaceae_unclassified	0.0358254	0.00978848	0.00085721
k__Bacteria;p__Bacteroidetes;c__Bacteroidia;o__Bacteroidales;f__Rikenellaceae;g__Alistipes	0.000442211	7.76197e-05	0
k__Bacteria;p__Bacteroidetes;c__Bacteroidia;o__Bacteroidales;f__S247;f__S247_unclassified	0.00336335	0.000866404	3.64314e-05
k__Bacteria;p__Bacteroidetes;c__Bacteroidia;o__Bacteroidales;f__SB1;f__SB1_unclassified	0.00038906	3.35653e-05	9.64361e-05
k__Bacteria;p__Bacteroidetes;c__Bacteroidia;o__Bacteroidales;f__p253418B5;f__p253418B5_unclassified	0.00171569	0.000620958	2.57163e-05
k__Bacteria;p__Bacteroidetes;c__Bacteroidia;o__Bacteroidales;o__Bacteroidales_unclassified;o__Bacteroidales_unclassified	0.0687872	0.015675	0.00226303
k__Bacteria;p__Bacteroidetes;c__Cytophagia;o__Cytophagales;Other;Other	0.000187089	0.000134261	0.000165013
k__Bacteria;p__Bacteroidetes;c__Cytophagia;o__Cytophagales;f__Cyclobacteriaceae;f__Cyclobacteriaceae_unclassified	0.00063993	0.000308381	0.000265735
k__Bacteria;p__Bacteroidetes;c__Cytophagia;o__Cytophagales;f__Cyclobacteriaceae;g__Algoriphagus	0	2.30761e-05	0
k__Bacteria;p__Bacteroidetes;c__Cytophagia;o__Cytophagales;f__Cytophagaceae;Other	2.55122e-05	0	0
k__Bacteria;p__Bacteroidetes;c__Cytophagia;o__Cytophagales;f__Cytophagaceae;f__Cytophagaceae_unclassified	0.000801507	0.000201392	0.00479609
k__Bacteria;p__Bacteroidetes;c__Cytophagia;o__Cytophagales;f__Cytophagaceae;g__Adhaeribacter	0.000287012	0.000283207	0.0010758
k__Bacteria;p__Bacteroidetes;c__Cytophagia;o__Cytophagales;f__Cytophagaceae;g__Dyadobacter	2.12601e-06	4.82501e-05	0
k__Bacteria;p__Bacteroidetes;c__Cytophagia;o__Cytophagales;f__Cytophagaceae;g__Hymenobacter	0.000121183	4.82501e-05	0.000109294
k__Bacteria;p__Bacteroidetes;c__Cytophagia;o__Cytophagales;f__Cytophagaceae;g__Leadbetterella	0	4.61523e-05	0
k__Bacteria;p__Bacteroidetes;c__Cytophagia;o__Cytophagales;f__Cytophagaceae;g__Pontibacter	0.000514495	0.000130065	0.000471466
k__Bacteria;p__Bacteroidetes;c__Cytophagia;o__Cytophagales;f__Cytophagaceae;g__Rhodocytophaga	1.27561e-05	0	0.000216446
k__Bacteria;p__Bacteroidetes;c__Cytophagia;o__Cytophagales;f__Cytophagaceae;g__Spirosoma	0	3.35653e-05	0
k__Bacteria;p__Bacteroidetes;c__Cytophagia;o__Cytophagales;f__Cytophagaceae;g__Sporocytophaga	3.18902e-05	0	0.000227161
k__Bacteria;p__Bacteroidetes;c__Cytophagia;o__Cytophagales;f__Flammeovirgaceae;f__Flammeovirgaceae_unclassified	5.52763e-05	6.50327e-05	8.5721e-05
k__Bacteria;p__Bacteroidetes;c__Cytophagia;o__Cytophagales;f__Flammeovirgaceae;g__Cesiribacter	2.97642e-05	0	7.28629e-05
k__Bacteria;p__Bacteroidetes;c__Cytophagia;o__Cytophagales;f__Flammeovirgaceae;g__Porifericola	3.18902e-05	0	0
k__Bacteria;p__Bacteroidetes;c__Cytophagia;o__Cytophagales;o__Cytophagales_unclassified;o__Cytophagales_unclassified	0.000104175	1.46848e-05	0.00208731
k__Bacteria;p__Bacteroidetes;c__Flavobacteriia;o__Flavobacteriales;f__Cryomorphaceae;Other	3.82682e-05	0	0
k__Bacteria;p__Bacteroidetes;c__Flavobacteriia;o__Flavobacteriales;f__Cryomorphaceae;f__Cryomorphaceae_unclassified	9.77966e-05	4.40544e-05	0.000379316
k__Bacteria;p__Bacteroidetes;c__Flavobacteriia;o__Flavobacteriales;f__Cryomorphaceae;g__Fluviicola	0.000136065	1.04892e-05	2.78593e-05
k__Bacteria;p__Bacteroidetes;c__Flavobacteriia;o__Flavobacteriales;f__Flavobacteriaceae;Other	0	0	5.35756e-05
k__Bacteria;p__Bacteroidetes;c__Flavobacteriia;o__Flavobacteriales;f__Flavobacteriaceae;f__Flavobacteriaceae_unclassified	4.25203e-05	4.19566e-06	0
k__Bacteria;p__Bacteroidetes;c__Flavobacteriia;o__Flavobacteriales;f__Flavobacteriaceae;g__Flavobacterium	0.00283185	0.000734241	0.0009065
k__Bacteria;p__Bacteroidetes;c__Flavobacteriia;o__Flavobacteriales;f__Flavobacteriaceae;g__Gillisia	0.000718592	0.000358729	6.42908e-05
k__Bacteria;p__Bacteroidetes;c__Flavobacteriia;o__Flavobacteriales;f__Flavobacteriaceae;g__Salinimicrobium	2.55122e-05	2.5174e-05	2.57163e-05
k__Bacteria;p__Bacteroidetes;c__Flavobacteriia;o__Flavobacteriales;f__Flavobacteriaceae;g__Yeosuana	0.000140317	7.13262e-05	0.000454321
k__Bacteria;p__Bacteroidetes;c__Flavobacteriia;o__Flavobacteriales;f__Weeksellaceae;Other	4.03942e-05	3.98588e-05	0.00204659
k__Bacteria;p__Bacteroidetes;c__Flavobacteriia;o__Flavobacteriales;f__Weeksellaceae;f__Weeksellaceae_unclassified	0.000888673	0.0191385	0.0039796
k__Bacteria;p__Bacteroidetes;c__Flavobacteriia;o__Flavobacteriales;f__Weeksellaceae;g__Bergeyella	0.00212176	6.29349e-06	6.85768e-05
k__Bacteria;p__Bacteroidetes;c__Flavobacteriia;o__Flavobacteriales;f__Weeksellaceae;g__Chryseobacterium	0.00367162	0.00337331	0.00104151
k__Bacteria;p__Bacteroidetes;c__Flavobacteriia;o__Flavobacteriales;f__Weeksellaceae;g__Riemerella	1.91341e-05	2.93696e-05	0
k__Bacteria;p__Bacteroidetes;c__Flavobacteriia;o__Flavobacteriales;f__Weeksellaceae;g__Wautersiella	5.10243e-05	5.66414e-05	0
k__Bacteria;p__Bacteroidetes;c__Rhodothermi;o__Rhodothermales;f__Rhodothermaceae;g__Rubricoccus	0.000114805	9.23045e-05	7.28629e-05
k__Bacteria;p__Bacteroidetes;c__Saprospirae;o__Saprospirales;f__Chitinophagaceae;Other	9.14186e-05	0	0.000218589
k__Bacteria;p__Bacteroidetes;c__Saprospirae;o__Saprospirales;f__Chitinophagaceae;f__Chitinophagaceae_unclassified	0.0216067	0.0270788	0.212464
k__Bacteria;p__Bacteroidetes;c__Saprospirae;o__Saprospirales;f__Chitinophagaceae;g__Flavisolibacter	0.000969462	0.000534947	0.00750916
k__Bacteria;p__Bacteroidetes;c__Saprospirae;o__Saprospirales;f__Chitinophagaceae;g__Sediminibacterium	0.00130325	0.00389567	0.00327454
k__Bacteria;p__Bacteroidetes;c__Saprospirae;o__Saprospirales;f__Chitinophagaceae;g__Segetibacter	6.37804e-06	0	0
k__Bacteria;p__Bacteroidetes;c__Saprospirae;o__Saprospirales;f__Saprospiraceae;f__Saprospiraceae_unclassified	2.12601e-06	0	0.000186443
k__Bacteria;p__Bacteroidetes;c__Sphingobacteriia;o__Sphingobacteriales;Other;Other	4.25203e-05	6.29349e-06	0.000177871
k__Bacteria;p__Bacteroidetes;c__Sphingobacteriia;o__Sphingobacteriales;f__Sphingobacteriaceae;Other	0.000321028	8.6011e-05	6.85768e-05
k__Bacteria;p__Bacteroidetes;c__Sphingobacteriia;o__Sphingobacteriales;f__Sphingobacteriaceae;f__Sphingobacteriaceae_unclassified	0.000155199	8.18154e-05	0.000124295
k__Bacteria;p__Bacteroidetes;c__Sphingobacteriia;o__Sphingobacteriales;f__Sphingobacteriaceae;g__Mucilaginibacter	8.50405e-05	0	0
k__Bacteria;p__Bacteroidetes;c__Sphingobacteriia;o__Sphingobacteriales;f__Sphingobacteriaceae;g__Parapedobacter	1.91341e-05	0	0
k__Bacteria;p__Bacteroidetes;c__Sphingobacteriia;o__Sphingobacteriales;f__Sphingobacteriaceae;g__Pedobacter	0.000554889	0.000216077	0.000295738
k__Bacteria;p__Bacteroidetes;c__Sphingobacteriia;o__Sphingobacteriales;f__Sphingobacteriaceae;g__Sphingobacterium	0.000916312	0.000427957	0.00011358
k__Bacteria;p__Bacteroidetes;p__Bacteroidetes_unclassified;p__Bacteroidetes_unclassified;p__Bacteroidetes_unclassified;p__Bacteroidetes_unclassified	0.000480479	5.24458e-05	4.71466e-05
k__Bacteria;p__Chlorobi;c__OPB56;c__OPB56_unclassified;c__OPB56_unclassified;c__OPB56_unclassified	8.50405e-06	3.35653e-05	0
k__Bacteria;p__Chloroflexi;Other;Other;Other;Other	1.06301e-05	2.09783e-06	4.28605e-06
k__Bacteria;p__Chloroflexi;c__Anaerolineae;o__Anaerolineales;f__Anaerolinaceae;g__Anaerolinea	0.00066119	0.000167826	0.000795062
k__Bacteria;p__Chloroflexi;c__Anaerolineae;o__Anaerolineales;f__Anaerolinaceae;g__SHD231	7.65365e-05	4.82501e-05	0
k__Bacteria;p__Chloroflexi;c__Anaerolineae;o__Ardenscatenales;f__Ardenscatenaceae;g__Ardenscatena	0.000488983	0.000551729	0.00229304
k__Bacteria;p__Chloroflexi;c__Anaerolineae;o__Caldilineales;f__Caldilineaceae;f__Caldilineaceae_unclassified	0.000363548	0.000239153	0.00181943
k__Bacteria;p__Chloroflexi;c__Anaerolineae;o__DRC31;o__DRC31_unclassified;o__DRC31_unclassified	4.03942e-05	0	0.000107151
k__Bacteria;p__Chloroflexi;c__Anaerolineae;o__GCA004;o__GCA004_unclassified;o__GCA004_unclassified	0.000121183	5.24458e-05	2.14303e-06
k__Bacteria;p__Chloroflexi;c__Anaerolineae;o__SBR1031;f__A4b;f__A4b_unclassified	0.000348666	0.000155239	0.00226518
k__Bacteria;p__Chloroflexi;c__Anaerolineae;o__SBR1031;f__SHA31;f__SHA31_unclassified	0.000125435	3.56631e-05	3.64314e-05
k__Bacteria;p__Chloroflexi;c__Anaerolineae;o__SJA15;o__SJA15_unclassified;o__SJA15_unclassified	0.000257248	4.61523e-05	0.00020573
k__Bacteria;p__Chloroflexi;c__Anaerolineae;o__envOPS12;o__envOPS12_unclassified;o__envOPS12_unclassified	0.000163703	8.39132e-06	0
k__Bacteria;p__Chloroflexi;c__C0119;c__C0119_unclassified;c__C0119_unclassified;c__C0119_unclassified	0.000187089	3.98588e-05	0.000334312
k__Bacteria;p__Chloroflexi;c__Chloroflexi;Other;Other;Other	0	8.39132e-06	0
k__Bacteria;p__Chloroflexi;c__Chloroflexi;c__Chloroflexi_unclassified;c__Chloroflexi_unclassified;c__Chloroflexi_unclassified	0	4.19566e-06	2.57163e-05
k__Bacteria;p__Chloroflexi;c__Chloroflexi;o__Roseiflexales;o__Roseiflexales_unclassified;o__Roseiflexales_unclassified	8.50405e-06	2.09783e-05	6.42908e-06
k__Bacteria;p__Chloroflexi;c__Ellin6529;c__Ellin6529_unclassified;c__Ellin6529_unclassified;c__Ellin6529_unclassified	5.95284e-05	0.000109087	0.000150012
k__Bacteria;p__Chloroflexi;c__GittGS136;c__GittGS136_unclassified;c__GittGS136_unclassified;c__GittGS136_unclassified	0.00038906	0.000509773	0.000338598
k__Bacteria;p__Chloroflexi;c__S085;c__S085_unclassified;c__S085_unclassified;c__S085_unclassified	5.52763e-05	1.88805e-05	9.00071e-05
k__Bacteria;p__Chloroflexi;c__TK10;o__AKYG885;f__Dolo_23;f__Dolo_23_unclassified	4.67723e-05	3.56631e-05	0.00016287
k__Bacteria;p__Chloroflexi;c__TK17;Other;Other;Other	0	0	2.57163e-05
k__Bacteria;p__Chloroflexi;c__TK17;c__TK17_unclassified;c__TK17_unclassified;c__TK17_unclassified	0	0	3.64314e-05
k__Bacteria;p__Chloroflexi;c__TK17;o__mle148;o__mle148_unclassified;o__mle148_unclassified	3.82682e-05	0	8.5721e-06
k__Bacteria;p__Chloroflexi;c__Thermomicrobia;o__AKYG1722;o__AKYG1722_unclassified;o__AKYG1722_unclassified	0.000197719	0.000205587	0.000293594
k__Bacteria;p__Chloroflexi;c__Thermomicrobia;o__JG30KFCM45;o__JG30KFCM45_unclassified;o__JG30KFCM45_unclassified	0.00230247	0.00238733	0.00399031
k__Bacteria;p__Elusimicrobia;c__Elusimicrobia;o__Elusimicrobiales;f__Elusimicrobiaceae;f__Elusimicrobiaceae_unclassified	0.00035717	7.97175e-05	0
k__Bacteria;p__FBP;p__FBP_unclassified;p__FBP_unclassified;p__FBP_unclassified;p__FBP_unclassified	6.59064e-05	7.97175e-05	0.000102865
k__Bacteria;p__Fibrobacteres;c__Fibrobacteria;o__258ds10;o__258ds10_unclassified;o__258ds10_unclassified	1.06301e-05	2.09783e-06	0.000122152
k__Bacteria;p__Fibrobacteres;c__Fibrobacteria;o__Fibrobacterales;f__Fibrobacteraceae;g__Fibrobacter	0.000189215	5.45436e-05	4.28605e-06
k__Bacteria;p__Firmicutes;Other;Other;Other;Other	0.000333784	6.71306e-05	0
k__Bacteria;p__Firmicutes;c__Bacilli;o__Bacillales;Other;Other	4.46463e-05	0	0
k__Bacteria;p__Firmicutes;c__Bacilli;o__Bacillales;f__Alicyclobacillaceae;g__Alicyclobacillus	0.000210475	6.08371e-05	0.000188586
k__Bacteria;p__Firmicutes;c__Bacilli;o__Bacillales;f__Bacillaceae;Other	2.12601e-06	2.5174e-05	0
k__Bacteria;p__Firmicutes;c__Bacilli;o__Bacillales;f__Bacillaceae;g__Bacillus	0.00126285	0.000673403	0.000518612
k__Bacteria;p__Firmicutes;c__Bacilli;o__Bacillales;f__Exiguobacteraceae;g__Exiguobacterium	4.03942e-05	0.000100696	3.64314e-05
k__Bacteria;p__Firmicutes;c__Bacilli;o__Bacillales;f__Paenibacillaceae;g__Paenibacillus	0.000155199	0	1.71442e-05
k__Bacteria;p__Firmicutes;c__Bacilli;o__Bacillales;f__Paenibacillaceae;g__Saccharibacillus	1.70081e-05	1.2587e-05	0
k__Bacteria;p__Firmicutes;c__Bacilli;o__Bacillales;f__Planococcaceae;Other	0.000242365	0.000142652	0.000120009
k__Bacteria;p__Firmicutes;c__Bacilli;o__Bacillales;f__Planococcaceae;f__Planococcaceae_unclassified	0.000161577	2.09783e-05	2.14303e-05
k__Bacteria;p__Firmicutes;c__Bacilli;o__Bacillales;f__Planococcaceae;g__Planococcus	4.25203e-05	0.000373414	3.21454e-05
k__Bacteria;p__Firmicutes;c__Bacilli;o__Bacillales;f__Planococcaceae;g__Planomicrobium	0.000599536	0.000528653	0.000561473
k__Bacteria;p__Firmicutes;c__Bacilli;o__Bacillales;f__Planococcaceae;g__Rummeliibacillus	0.000144569	8.39132e-05	6.42908e-06
k__Bacteria;p__Firmicutes;c__Bacilli;o__Bacillales;f__Planococcaceae;g__Solibacillus	0.00169868	0.000620958	0.00137797
k__Bacteria;p__Firmicutes;c__Bacilli;o__Bacillales;f__Planococcaceae;g__Sporosarcina	4.03942e-05	5.66414e-05	0
k__Bacteria;p__Firmicutes;c__Bacilli;o__Bacillales;f__Staphylococcaceae;Other	5.31503e-05	0	0
k__Bacteria;p__Firmicutes;c__Bacilli;o__Bacillales;f__Staphylococcaceae;g__Jeotgalicoccus	0.000544259	0.000228663	0.000274307
k__Bacteria;p__Firmicutes;c__Bacilli;o__Bacillales;f__Staphylococcaceae;g__Macrococcus	0.000210475	1.67826e-05	0.000447892
k__Bacteria;p__Firmicutes;c__Bacilli;o__Bacillales;f__Staphylococcaceae;g__Salinicoccus	3.61422e-05	1.88805e-05	4.28605e-06
k__Bacteria;p__Firmicutes;c__Bacilli;o__Bacillales;f__Staphylococcaceae;g__Staphylococcus	0.000295516	0.000547534	0.000274307
k__Bacteria;p__Firmicutes;c__Bacilli;o__Bacillales;f__Thermoactinomycetaceae;Other	3.18902e-05	1.67826e-05	4.07175e-05
k__Bacteria;p__Firmicutes;c__Bacilli;o__Bacillales;f__Thermoactinomycetaceae;g__Planifilum	3.18902e-05	0	0
k__Bacteria;p__Firmicutes;c__Bacilli;o__Bacillales;o__Bacillales_unclassified;o__Bacillales_unclassified	0.000121183	0.000232859	0.000150012
k__Bacteria;p__Firmicutes;c__Bacilli;o__Lactobacillales;Other;Other	2.12601e-05	1.04892e-05	0
k__Bacteria;p__Firmicutes;c__Bacilli;o__Lactobacillales;f__Aerococcaceae;Other	0.00031465	2.09783e-06	2.14303e-06
k__Bacteria;p__Firmicutes;c__Bacilli;o__Lactobacillales;f__Aerococcaceae;f__Aerococcaceae_unclassified	0.000193467	0.000226566	3.42884e-05
k__Bacteria;p__Firmicutes;c__Bacilli;o__Lactobacillales;f__Aerococcaceae;g__Aerococcus	0.000280634	7.13262e-05	5.57187e-05
k__Bacteria;p__Firmicutes;c__Bacilli;o__Lactobacillales;f__Aerococcaceae;g__Alkalibacterium	0	0	5.35756e-05
k__Bacteria;p__Firmicutes;c__Bacilli;o__Lactobacillales;f__Aerococcaceae;g__Alloiococcus	0	0	1.50012e-05
k__Bacteria;p__Firmicutes;c__Bacilli;o__Lactobacillales;f__Aerococcaceae;g__Atopostipes	0.000153073	5.24458e-05	6.42908e-05
k__Bacteria;p__Firmicutes;c__Bacilli;o__Lactobacillales;f__Aerococcaceae;g__Facklamia	0.000391186	0.000132163	4.50035e-05
k__Bacteria;p__Firmicutes;c__Bacilli;o__Lactobacillales;f__Aerococcaceae;g__Granulicatella	1.48821e-05	0	0
k__Bacteria;p__Firmicutes;c__Bacilli;o__Lactobacillales;f__Carnobacteriaceae;Other	0.000161577	7.76197e-05	0.000321454
k__Bacteria;p__Firmicutes;c__Bacilli;o__Lactobacillales;f__Carnobacteriaceae;g__Trichococcus	0.00107789	0.000591588	0.000188586
k__Bacteria;p__Firmicutes;c__Bacilli;o__Lactobacillales;f__Enterococcaceae;g__Enterococcus	0	0	6.42908e-05
k__Bacteria;p__Firmicutes;c__Bacilli;o__Lactobacillales;f__Enterococcaceae;g__Vagococcus	6.37804e-06	0	0
k__Bacteria;p__Firmicutes;c__Bacilli;o__Lactobacillales;f__Lactobacillaceae;Other	0	2.09783e-05	0
k__Bacteria;p__Firmicutes;c__Bacilli;o__Lactobacillales;f__Lactobacillaceae;g__Lactobacillus	0.0127454	0.00356212	0.00108008
k__Bacteria;p__Firmicutes;c__Bacilli;o__Lactobacillales;f__Leuconostocaceae;g__Weissella	6.37804e-06	0	0
k__Bacteria;p__Firmicutes;c__Bacilli;o__Lactobacillales;f__Streptococcaceae;g__Streptococcus	0.00444762	0.00461942	0.0282622
k__Bacteria;p__Firmicutes;c__Bacilli;o__Lactobacillales;o__Lactobacillales_unclassified;o__Lactobacillales_unclassified	0.00586142	0.000193	0.00567687
k__Bacteria;p__Firmicutes;c__Bacilli;o__Turicibacterales;f__Turicibacteraceae;g__Turicibacter	0.00126073	0.00109297	0.000285022
k__Bacteria;p__Firmicutes;c__Clostridia;Other;Other;Other	1.27561e-05	0	0
k__Bacteria;p__Firmicutes;c__Clostridia;o__Clostridiales;Other;Other	0.00280846	0.00084123	6.85768e-05
k__Bacteria;p__Firmicutes;c__Clostridia;o__Clostridiales;f__Acidaminobacteraceae;g__Guggenheimella	0.000240239	5.03479e-05	0
k__Bacteria;p__Firmicutes;c__Clostridia;o__Clostridiales;f__Caldicoprobacteraceae;g__Caldicoprobacter	1.27561e-05	0	0
k__Bacteria;p__Firmicutes;c__Clostridia;o__Clostridiales;f__Christensenellaceae;f__Christensenellaceae_unclassified	0.0191384	0.0069564	0.000966505
k__Bacteria;p__Firmicutes;c__Clostridia;o__Clostridiales;f__Clostridiaceae;g__Candidatus_Arthromitus	6.37804e-06	0	0
k__Bacteria;p__Firmicutes;c__Clostridia;o__Clostridiales;f__Clostridiaceae;g__Clostridium	0.0029998	0.00158596	0.000522898
k__Bacteria;p__Firmicutes;c__Clostridia;o__Clostridiales;f__Clostridiaceae;g__Proteiniclasticum	0.00273405	0.00160484	0.00149369
k__Bacteria;p__Firmicutes;c__Clostridia;o__Clostridiales;f__Eubacteriaceae;g__Anaerofustis	0.000106301	4.61523e-05	0
k__Bacteria;p__Firmicutes;c__Clostridia;o__Clostridiales;f__Eubacteriaceae;g__Garciella	1.06301e-05	4.19566e-05	1.92872e-05
k__Bacteria;p__Firmicutes;c__Clostridia;o__Clostridiales;f__Gracilibacteraceae;g__Lutispora	0	2.30761e-05	0
k__Bacteria;p__Firmicutes;c__Clostridia;o__Clostridiales;f__Lachnospiraceae;Other	0.00390336	0.000923045	0.000220732
k__Bacteria;p__Firmicutes;c__Clostridia;o__Clostridiales;f__Lachnospiraceae;f__Lachnospiraceae_unclassified	0.0697417	0.0185113	0.00272593
k__Bacteria;p__Firmicutes;c__Clostridia;o__Clostridiales;f__Lachnospiraceae;g__Anaerostipes	0.000599536	0.00041537	4.71466e-05
k__Bacteria;p__Firmicutes;c__Clostridia;o__Clostridiales;f__Lachnospiraceae;g__Blautia	0.000761113	0.000285305	6.64338e-05
k__Bacteria;p__Firmicutes;c__Clostridia;o__Clostridiales;f__Lachnospiraceae;g__Butyrivibrio	0.00328682	0.000931437	0.000169299
k__Bacteria;p__Firmicutes;c__Clostridia;o__Clostridiales;f__Lachnospiraceae;g__Clostridium	0.00478566	0.00122513	0.000117866
k__Bacteria;p__Firmicutes;c__Clostridia;o__Clostridiales;f__Lachnospiraceae;g__Coprococcus	0.0127114	0.00486067	0.000297881
k__Bacteria;p__Firmicutes;c__Clostridia;o__Clostridiales;f__Lachnospiraceae;g__Dorea	0.00328044	0.00174539	0.000285022
k__Bacteria;p__Firmicutes;c__Clostridia;o__Clostridiales;f__Lachnospiraceae;g__Epulopiscium	5.52763e-05	4.40544e-05	7.71489e-05
k__Bacteria;p__Firmicutes;c__Clostridia;o__Clostridiales;f__Lachnospiraceae;g__Lachnospira	2.12601e-05	6.29349e-06	0
k__Bacteria;p__Firmicutes;c__Clostridia;o__Clostridiales;f__Lachnospiraceae;g__Roseburia	4.88983e-05	2.09783e-06	4.28605e-06
k__Bacteria;p__Firmicutes;c__Clostridia;o__Clostridiales;f__Lachnospiraceae;g__Syntrophococcus	0.000210475	3.77609e-05	2.14303e-06
k__Bacteria;p__Firmicutes;c__Clostridia;o__Clostridiales;f__Mogibacteriaceae;Other	7.44105e-05	0	0
k__Bacteria;p__Firmicutes;c__Clostridia;o__Clostridiales;f__Mogibacteriaceae;f__Mogibacteriaceae_unclassified	0.00778971	0.00343205	0.0007222
k__Bacteria;p__Firmicutes;c__Clostridia;o__Clostridiales;f__Mogibacteriaceae;g__Anaerovorax	0.000350792	8.6011e-05	0
k__Bacteria;p__Firmicutes;c__Clostridia;o__Clostridiales;f__Mogibacteriaceae;g__Mogibacterium	0.00527676	0.00132793	0.000120009
k__Bacteria;p__Firmicutes;c__Clostridia;o__Clostridiales;f__Peptococcaceae;g__Niigata25	6.37804e-06	0	0
k__Bacteria;p__Firmicutes;c__Clostridia;o__Clostridiales;f__Peptococcaceae;g__Peptococcus	3.40162e-05	0	0
k__Bacteria;p__Firmicutes;c__Clostridia;o__Clostridiales;f__Peptococcaceae;g__rc44	0.00238751	0.000446838	5.35756e-05
k__Bacteria;p__Firmicutes;c__Clostridia;o__Clostridiales;f__Peptostreptococcaceae;f__Peptostreptococcaceae_unclassified	0.0166509	0.00700885	0.00361743
k__Bacteria;p__Firmicutes;c__Clostridia;o__Clostridiales;f__Peptostreptococcaceae;g__Clostridium	0.00454542	0.00161743	0.000810064
k__Bacteria;p__Firmicutes;c__Clostridia;o__Clostridiales;f__Ruminococcaceae;Other	0.00445612	0.000727947	6.85768e-05
k__Bacteria;p__Firmicutes;c__Clostridia;o__Clostridiales;f__Ruminococcaceae;f__Ruminococcaceae_unclassified	0.189128	0.0608329	0.00760345
k__Bacteria;p__Firmicutes;c__Clostridia;o__Clostridiales;f__Ruminococcaceae;g__Butyricicoccus	0.000180711	3.35653e-05	2.57163e-05
k__Bacteria;p__Firmicutes;c__Clostridia;o__Clostridiales;f__Ruminococcaceae;g__Clostridium	0.0166063	0.00427957	0.000492896
k__Bacteria;p__Firmicutes;c__Clostridia;o__Clostridiales;f__Ruminococcaceae;g__Faecalibacterium	0.000308272	0	0
k__Bacteria;p__Firmicutes;c__Clostridia;o__Clostridiales;f__Ruminococcaceae;g__Oscillospira	0.0261308	0.00740114	0.00151726
k__Bacteria;p__Firmicutes;c__Clostridia;o__Clostridiales;f__Ruminococcaceae;g__Ruminococcus	0.0288415	0.00909619	0.00115295
k__Bacteria;p__Firmicutes;c__Clostridia;o__Clostridiales;f__Tissierellaceae;Other	1.48821e-05	6.29349e-06	0
k__Bacteria;p__Firmicutes;c__Clostridia;o__Clostridiales;f__Tissierellaceae;g__GW34	0	0.00012587	0
k__Bacteria;p__Firmicutes;c__Clostridia;o__Clostridiales;f__Tissierellaceae;g__Helcococcus	1.91341e-05	4.40544e-05	0.000115723
k__Bacteria;p__Firmicutes;c__Clostridia;o__Clostridiales;f__Tissierellaceae;g__Peptoniphilus	2.12601e-06	0	8.5721e-06
k__Bacteria;p__Firmicutes;c__Clostridia;o__Clostridiales;f__Tissierellaceae;g__Sedimentibacter	4.88983e-05	1.88805e-05	0
k__Bacteria;p__Firmicutes;c__Clostridia;o__Clostridiales;f__Tissierellaceae;g__Tissierella_Soehngenia	0.0002615	3.98588e-05	1.71442e-05
k__Bacteria;p__Firmicutes;c__Clostridia;o__Clostridiales;f__Tissierellaceae;g__ph2	2.76382e-05	0	0
k__Bacteria;p__Firmicutes;c__Clostridia;o__Clostridiales;f__Veillonellaceae;Other	0	1.67826e-05	2.57163e-05
k__Bacteria;p__Firmicutes;c__Clostridia;o__Clostridiales;f__Veillonellaceae;f__Veillonellaceae_unclassified	0.000199845	0	4.28605e-06
k__Bacteria;p__Firmicutes;c__Clostridia;o__Clostridiales;f__Veillonellaceae;g__Anaerovibrio	0.00030402	2.72718e-05	2.14303e-06
k__Bacteria;p__Firmicutes;c__Clostridia;o__Clostridiales;f__Veillonellaceae;g__Phascolarctobacterium	0.00833397	0.00159225	0.000351456
k__Bacteria;p__Firmicutes;c__Clostridia;o__Clostridiales;f__Veillonellaceae;g__Selenomonas	7.86625e-05	0	0
k__Bacteria;p__Firmicutes;c__Clostridia;o__Clostridiales;f__Veillonellaceae;g__Sporomusa	1.27561e-05	0	0
k__Bacteria;p__Firmicutes;c__Clostridia;o__Clostridiales;f__Veillonellaceae;g__Succiniclasticum	8.71665e-05	0	0
k__Bacteria;p__Firmicutes;c__Clostridia;o__Clostridiales;f__Veillonellaceae;g__Veillonella	4.25203e-06	0.000157337	0
k__Bacteria;p__Firmicutes;c__Clostridia;o__Clostridiales;o__Clostridiales_unclassified;o__Clostridiales_unclassified	0.00828932	0.00244817	0.000471466
k__Bacteria;p__Firmicutes;c__Erysipelotrichi;o__Erysipelotrichales;f__Erysipelotrichaceae;Other	0.00106726	0.000239153	6.42908e-06
k__Bacteria;p__Firmicutes;c__Erysipelotrichi;o__Erysipelotrichales;f__Erysipelotrichaceae;f__Erysipelotrichaceae_unclassified	0.00274681	0.000683893	5.14326e-05
k__Bacteria;p__Firmicutes;c__Erysipelotrichi;o__Erysipelotrichales;f__Erysipelotrichaceae;g__Anaerorhabdus	0.00120758	0.000646132	0.000102865
k__Bacteria;p__Firmicutes;c__Erysipelotrichi;o__Erysipelotrichales;f__Erysipelotrichaceae;g__Bulleidia	0.00109277	0.000373414	0.000154298
k__Bacteria;p__Firmicutes;c__Erysipelotrichi;o__Erysipelotrichales;f__Erysipelotrichaceae;g__Clostridium	0.00058678	0.000157337	0
k__Bacteria;p__Firmicutes;c__Erysipelotrichi;o__Erysipelotrichales;f__Erysipelotrichaceae;g__Coprobacillus	0.00060804	0.000169924	3.64314e-05
k__Bacteria;p__Firmicutes;c__Erysipelotrichi;o__Erysipelotrichales;f__Erysipelotrichaceae;g__Erysipelothrix	1.91341e-05	0	0
k__Bacteria;p__Firmicutes;c__Erysipelotrichi;o__Erysipelotrichales;f__Erysipelotrichaceae;g__Eubacterium	0.000340162	0.000245446	1.50012e-05
k__Bacteria;p__Firmicutes;c__Erysipelotrichi;o__Erysipelotrichales;f__Erysipelotrichaceae;g__L7A_E11	0.000140317	5.03479e-05	0
k__Bacteria;p__Firmicutes;c__Erysipelotrichi;o__Erysipelotrichales;f__Erysipelotrichaceae;g__RFN20	0.000146695	1.46848e-05	8.5721e-06
k__Bacteria;p__Firmicutes;c__Erysipelotrichi;o__Erysipelotrichales;f__Erysipelotrichaceae;g__Sharpea	0	2.09783e-05	0
k__Bacteria;p__Firmicutes;c__Erysipelotrichi;o__Erysipelotrichales;f__Erysipelotrichaceae;g__gut	0.0015201	0.000186707	2.78593e-05
k__Bacteria;p__Firmicutes;c__Erysipelotrichi;o__Erysipelotrichales;f__Erysipelotrichaceae;g__p75a5	0.000522999	3.56631e-05	0
k__Bacteria;p__Fusobacteria;c__Fusobacteriia;o__Fusobacteriales;Other;Other	1.27561e-05	4.61523e-05	0
k__Bacteria;p__Fusobacteria;c__Fusobacteriia;o__Fusobacteriales;f__Fusobacteriaceae;g__Fusobacterium	0.000380556	6.08371e-05	2.57163e-05
k__Bacteria;p__Fusobacteria;c__Fusobacteriia;o__Fusobacteriales;f__Leptotrichiaceae;Other	0	8.39132e-06	0
k__Bacteria;p__Fusobacteria;c__Fusobacteriia;o__Fusobacteriales;f__Leptotrichiaceae;g__Sneathia	0.000240239	1.04892e-05	0.000109294
k__Bacteria;p__Gemmatimonadetes;c__Gemm1;c__Gemm1_unclassified;c__Gemm1_unclassified;c__Gemm1_unclassified	0.000199845	9.23045e-05	0.000289308
k__Bacteria;p__Gemmatimonadetes;c__Gemm2;c__Gemm2_unclassified;c__Gemm2_unclassified;c__Gemm2_unclassified	0	0	1.07151e-05
k__Bacteria;p__Gemmatimonadetes;c__Gemm3;c__Gemm3_unclassified;c__Gemm3_unclassified;c__Gemm3_unclassified	0.000474101	0.000232859	0.0010608
k__Bacteria;p__Gemmatimonadetes;c__Gemm5;c__Gemm5_unclassified;c__Gemm5_unclassified;c__Gemm5_unclassified	0.0003678	9.8598e-05	0.000312882
k__Bacteria;p__Gemmatimonadetes;c__Gemmatimonadetes;Other;Other;Other	8.29145e-05	0.000127968	9.85792e-05
k__Bacteria;p__Gemmatimonadetes;c__Gemmatimonadetes;c__Gemmatimonadetes_unclassified;c__Gemmatimonadetes_unclassified;c__Gemmatimonadetes_unclassified	0.000397564	0.00017412	0.000552901
k__Bacteria;p__Gemmatimonadetes;c__Gemmatimonadetes;o__Gemmatimonadales;Other;Other	0	0	1.71442e-05
k__Bacteria;p__Gemmatimonadetes;c__Gemmatimonadetes;o__Gemmatimonadales;f__Ellin5301;f__Ellin5301_unclassified	0.000267878	0.000130065	0.000752202
k__Bacteria;p__LD1;p__LD1_unclassified;p__LD1_unclassified;p__LD1_unclassified;p__LD1_unclassified	2.12601e-05	0	0
k__Bacteria;p__Lentisphaerae;c__Lentisphaeria;o__Victivallales;f__Victivallaceae;f__Victivallaceae_unclassified	0.00432006	0.000709067	0.00014144
k__Bacteria;p__Lentisphaerae;c__Lentisphaeria;o__Z20;f__R445B;f__R445B_unclassified	9.77966e-05	2.5174e-05	0
k__Bacteria;p__Nitrospirae;c__Nitrospira;o__Nitrospirales;f__Nitrospiraceae;g__Nitrospira	8.29145e-05	2.09783e-05	3.21454e-05
k__Bacteria;p__Planctomycetes;c__Phycisphaerae;o__Phycisphaerales;f__Phycisphaeraceae;f__Phycisphaeraceae_unclassified	7.01584e-05	8.39132e-06	0.000109294
k__Bacteria;p__Planctomycetes;c__Phycisphaerae;o__Phycisphaerales;o__Phycisphaerales_unclassified;o__Phycisphaerales_unclassified	0	0	6.42908e-06
k__Bacteria;p__Planctomycetes;c__Phycisphaerae;o__WD2101;o__WD2101_unclassified;o__WD2101_unclassified	0.00037843	0.000146848	0.000910786
k__Bacteria;p__Planctomycetes;c__Planctomycetia;o__B97;o__B97_unclassified;o__B97_unclassified	2.12601e-06	1.67826e-05	8.5721e-06
k__Bacteria;p__Planctomycetes;c__Planctomycetia;o__Gemmatales;f__Gemmataceae;f__Gemmataceae_unclassified	1.91341e-05	0	0
k__Bacteria;p__Planctomycetes;c__Planctomycetia;o__Gemmatales;f__Gemmataceae;g__Gemmata	7.65365e-05	3.35653e-05	0.000115723
k__Bacteria;p__Planctomycetes;c__Planctomycetia;o__Gemmatales;f__Isosphaeraceae;f__Isosphaeraceae_unclassified	5.10243e-05	7.76197e-05	0.000177871
k__Bacteria;p__Planctomycetes;c__Planctomycetia;o__Pirellulales;f__Pirellulaceae;Other	0	0	1.28582e-05
k__Bacteria;p__Planctomycetes;c__Planctomycetia;o__Pirellulales;f__Pirellulaceae;f__Pirellulaceae_unclassified	0.000380556	0.000136359	0.000252877
k__Bacteria;p__Planctomycetes;c__Planctomycetia;o__Pirellulales;f__Pirellulaceae;g__A17	6.37804e-06	0	6.42908e-06
k__Bacteria;p__Planctomycetes;c__Planctomycetia;o__Pirellulales;f__Pirellulaceae;g__Pirellula	2.33861e-05	2.09783e-06	0.000169299
k__Bacteria;p__Planctomycetes;c__Planctomycetia;o__Planctomycetales;f__Planctomycetaceae;g__Planctomyces	0.000214727	3.98588e-05	0.000289308
k__Bacteria;p__Planctomycetes;p__Planctomycetes_unclassified;p__Planctomycetes_unclassified;p__Planctomycetes_unclassified;p__Planctomycetes_unclassified	2.76382e-05	5.87392e-05	2.57163e-05
k__Bacteria;p__Proteobacteria;c__Alphaproteobacteria;Other;Other;Other	7.44105e-05	1.67826e-05	0.000182157
k__Bacteria;p__Proteobacteria;c__Alphaproteobacteria;c__Alphaproteobacteria_unclassified;c__Alphaproteobacteria_unclassified;c__Alphaproteobacteria_unclassified	0.00129899	0.000283207	1.92872e-05
k__Bacteria;p__Proteobacteria;c__Alphaproteobacteria;o__Caulobacterales;f__Caulobacteraceae;Other	6.37804e-06	0	1.71442e-05
k__Bacteria;p__Proteobacteria;c__Alphaproteobacteria;o__Caulobacterales;f__Caulobacteraceae;f__Caulobacteraceae_unclassified	7.44105e-05	5.87392e-05	0.00014144
k__Bacteria;p__Proteobacteria;c__Alphaproteobacteria;o__Caulobacterales;f__Caulobacteraceae;g__Brevundimonas	0.000301894	0.000104892	0.00101151
k__Bacteria;p__Proteobacteria;c__Alphaproteobacteria;o__Caulobacterales;f__Caulobacteraceae;g__Mycoplana	0.000121183	6.08371e-05	0.000529327
k__Bacteria;p__Proteobacteria;c__Alphaproteobacteria;o__Caulobacterales;f__Caulobacteraceae;g__Phenylobacterium	2.12601e-06	2.93696e-05	7.50059e-05
k__Bacteria;p__Proteobacteria;c__Alphaproteobacteria;o__Ellin329;o__Ellin329_unclassified;o__Ellin329_unclassified	4.25203e-06	2.5174e-05	4.71466e-05
k__Bacteria;p__Proteobacteria;c__Alphaproteobacteria;o__RF32;o__RF32_unclassified;o__RF32_unclassified	0.00252145	0.000704871	7.71489e-05
k__Bacteria;p__Proteobacteria;c__Alphaproteobacteria;o__Rhizobiales;Other;Other	0.000146695	3.77609e-05	0.000158584
k__Bacteria;p__Proteobacteria;c__Alphaproteobacteria;o__Rhizobiales;f__Aurantimonadaceae;f__Aurantimonadaceae_unclassified	0.000133939	2.30761e-05	1.92872e-05
k__Bacteria;p__Proteobacteria;c__Alphaproteobacteria;o__Rhizobiales;f__Bradyrhizobiaceae;Other	1.70081e-05	0.000117478	0.000210017
k__Bacteria;p__Proteobacteria;c__Alphaproteobacteria;o__Rhizobiales;f__Bradyrhizobiaceae;g__Afipia	0.00029339	0.00120206	0.0009065
k__Bacteria;p__Proteobacteria;c__Alphaproteobacteria;o__Rhizobiales;f__Bradyrhizobiaceae;g__Balneimonas	0.000274256	0.000104892	0.000756488
k__Bacteria;p__Proteobacteria;c__Alphaproteobacteria;o__Rhizobiales;f__Bradyrhizobiaceae;g__Blastobacter	1.27561e-05	3.35653e-05	1.50012e-05
k__Bacteria;p__Proteobacteria;c__Alphaproteobacteria;o__Rhizobiales;f__Bradyrhizobiaceae;g__Bradyrhizobium	0	6.29349e-06	4.28605e-06
k__Bacteria;p__Proteobacteria;c__Alphaproteobacteria;o__Rhizobiales;f__Hyphomicrobiaceae;Other	0.000270004	5.87392e-05	0.000392174
k__Bacteria;p__Proteobacteria;c__Alphaproteobacteria;o__Rhizobiales;f__Hyphomicrobiaceae;g__Devosia	0.000578276	0.00014475	0.000737201
k__Bacteria;p__Proteobacteria;c__Alphaproteobacteria;o__Rhizobiales;f__Hyphomicrobiaceae;g__Hyphomicrobium	2.12601e-05	0	0.000156441
k__Bacteria;p__Proteobacteria;c__Alphaproteobacteria;o__Rhizobiales;f__Hyphomicrobiaceae;g__Pedomicrobium	2.33861e-05	0	0
k__Bacteria;p__Proteobacteria;c__Alphaproteobacteria;o__Rhizobiales;f__Hyphomicrobiaceae;g__Rhodoplanes	7.86625e-05	1.67826e-05	0.000169299
k__Bacteria;p__Proteobacteria;c__Alphaproteobacteria;o__Rhizobiales;f__Methylobacteriaceae;g__Methylobacterium	0.000144569	6.29349e-05	0.000120009
k__Bacteria;p__Proteobacteria;c__Alphaproteobacteria;o__Rhizobiales;f__Phyllobacteriaceae;Other	1.48821e-05	0	8.5721e-06
k__Bacteria;p__Proteobacteria;c__Alphaproteobacteria;o__Rhizobiales;f__Phyllobacteriaceae;f__Phyllobacteriaceae_unclassified	0.000252996	0.000281109	0.000968648
k__Bacteria;p__Proteobacteria;c__Alphaproteobacteria;o__Rhizobiales;f__Phyllobacteriaceae;g__Aminobacter	0.000159451	4.19566e-06	6.42908e-06
k__Bacteria;p__Proteobacteria;c__Alphaproteobacteria;o__Rhizobiales;f__Phyllobacteriaceae;g__Aquamicrobium	1.27561e-05	0	0
k__Bacteria;p__Proteobacteria;c__Alphaproteobacteria;o__Rhizobiales;f__Phyllobacteriaceae;g__Mesorhizobium	2.12601e-06	2.09783e-06	2.14303e-06
k__Bacteria;p__Proteobacteria;c__Alphaproteobacteria;o__Rhizobiales;f__Rhizobiaceae;Other	5.52763e-05	2.09783e-05	4.28605e-06
k__Bacteria;p__Proteobacteria;c__Alphaproteobacteria;o__Rhizobiales;f__Rhizobiaceae;f__Rhizobiaceae_unclassified	4.03942e-05	5.45436e-05	3.42884e-05
k__Bacteria;p__Proteobacteria;c__Alphaproteobacteria;o__Rhizobiales;f__Rhizobiaceae;g__Agrobacterium	0.000637804	0.00100067	0.0023659
k__Bacteria;p__Proteobacteria;c__Alphaproteobacteria;o__Rhizobiales;o__Rhizobiales_unclassified;o__Rhizobiales_unclassified	0.000206223	0.000146848	0.000280736
k__Bacteria;p__Proteobacteria;c__Alphaproteobacteria;o__Rhodobacterales;Other;Other	4.25203e-06	0	0
k__Bacteria;p__Proteobacteria;c__Alphaproteobacteria;o__Rhodobacterales;f__Rhodobacteraceae;Other	0.000499613	7.97175e-05	2.14303e-06
k__Bacteria;p__Proteobacteria;c__Alphaproteobacteria;o__Rhodobacterales;f__Rhodobacteraceae;g__Amaricoccus	6.16544e-05	2.93696e-05	0.000158584
k__Bacteria;p__Proteobacteria;c__Alphaproteobacteria;o__Rhodobacterales;f__Rhodobacteraceae;g__Oceanicella	0	1.88805e-05	0
k__Bacteria;p__Proteobacteria;c__Alphaproteobacteria;o__Rhodobacterales;f__Rhodobacteraceae;g__Paracoccus	0.00139892	0.000834936	0.00122581
k__Bacteria;p__Proteobacteria;c__Alphaproteobacteria;o__Rhodobacterales;f__Rhodobacteraceae;g__Rhodobacter	0.000218979	3.56631e-05	0
k__Bacteria;p__Proteobacteria;c__Alphaproteobacteria;o__Rhodobacterales;f__Rhodobacteraceae;g__Rubellimicrobium	0.000102049	6.08371e-05	4.50035e-05
k__Bacteria;p__Proteobacteria;c__Alphaproteobacteria;o__Rhodospirillales;Other;Other	3.61422e-05	2.72718e-05	1.50012e-05
k__Bacteria;p__Proteobacteria;c__Alphaproteobacteria;o__Rhodospirillales;f__Acetobacteraceae;Other	4.67723e-05	6.71306e-05	7.50059e-05
k__Bacteria;p__Proteobacteria;c__Alphaproteobacteria;o__Rhodospirillales;f__Acetobacteraceae;g__Roseomonas	9.99226e-05	9.65002e-05	0.000143583
k__Bacteria;p__Proteobacteria;c__Alphaproteobacteria;o__Rhodospirillales;f__Rhodospirillaceae;Other	0.000127561	6.29349e-06	0.000690054
k__Bacteria;p__Proteobacteria;c__Alphaproteobacteria;o__Rhodospirillales;f__Rhodospirillaceae;f__Rhodospirillaceae_unclassified	0.0018794	0.000988078	0.00464394
k__Bacteria;p__Proteobacteria;c__Alphaproteobacteria;o__Rhodospirillales;f__Rhodospirillaceae;g__Reyranella	4.46463e-05	0.000287403	0.000302167
k__Bacteria;p__Proteobacteria;c__Alphaproteobacteria;o__Rhodospirillales;f__Rhodospirillaceae;g__Skermanella	0.000197719	0	9.21501e-05
k__Bacteria;p__Proteobacteria;c__Alphaproteobacteria;o__Rhodospirillales;o__Rhodospirillales_unclassified;o__Rhodospirillales_unclassified	2.12601e-06	2.09783e-06	2.78593e-05
k__Bacteria;p__Proteobacteria;c__Alphaproteobacteria;o__Rickettsiales;Other;Other	0	0	2.14303e-05
k__Bacteria;p__Proteobacteria;c__Alphaproteobacteria;o__Sphingomonadales;f__Erythrobacteraceae;Other	6.37804e-06	0	4.50035e-05
k__Bacteria;p__Proteobacteria;c__Alphaproteobacteria;o__Sphingomonadales;f__Erythrobacteraceae;f__Erythrobacteraceae_unclassified	0.000729222	0.000272718	0.00134796
k__Bacteria;p__Proteobacteria;c__Alphaproteobacteria;o__Sphingomonadales;f__Erythrobacteraceae;g__Lutibacterium	0.00169656	0.00046362	0.00330669
k__Bacteria;p__Proteobacteria;c__Alphaproteobacteria;o__Sphingomonadales;f__Sphingomonadaceae;Other	0.000119057	5.87392e-05	7.07198e-05
k__Bacteria;p__Proteobacteria;c__Alphaproteobacteria;o__Sphingomonadales;f__Sphingomonadaceae;f__Sphingomonadaceae_unclassified	2.33861e-05	1.88805e-05	2.14303e-06
k__Bacteria;p__Proteobacteria;c__Alphaproteobacteria;o__Sphingomonadales;f__Sphingomonadaceae;g__Kaistobacter	8.92925e-05	6.71306e-05	0.000132868
k__Bacteria;p__Proteobacteria;c__Alphaproteobacteria;o__Sphingomonadales;f__Sphingomonadaceae;g__Novosphingobium	0.000869539	0.000455229	0.000426462
k__Bacteria;p__Proteobacteria;c__Alphaproteobacteria;o__Sphingomonadales;f__Sphingomonadaceae;g__Sandaracinobacter	0	0	1.07151e-05
k__Bacteria;p__Proteobacteria;c__Alphaproteobacteria;o__Sphingomonadales;f__Sphingomonadaceae;g__Sphingobium	9.56706e-05	7.55219e-05	4.50035e-05
k__Bacteria;p__Proteobacteria;c__Alphaproteobacteria;o__Sphingomonadales;f__Sphingomonadaceae;g__Sphingomonas	0.000412447	0.000990176	0.000582903
k__Bacteria;p__Proteobacteria;c__Betaproteobacteria;Other;Other;Other	0.000301894	6.29349e-06	0.000117866
k__Bacteria;p__Proteobacteria;c__Betaproteobacteria;c__Betaproteobacteria_unclassified;c__Betaproteobacteria_unclassified;c__Betaproteobacteria_unclassified	9.99226e-05	1.04892e-05	0.000175728
k__Bacteria;p__Proteobacteria;c__Betaproteobacteria;o__Burkholderiales;f__Alcaligenaceae;Other	5.74024e-05	6.92284e-05	3.64314e-05
k__Bacteria;p__Proteobacteria;c__Betaproteobacteria;o__Burkholderiales;f__Alcaligenaceae;f__Alcaligenaceae_unclassified	3.82682e-05	0	0.000107151
k__Bacteria;p__Proteobacteria;c__Betaproteobacteria;o__Burkholderiales;f__Alcaligenaceae;g__Achromobacter	1.27561e-05	0	0
k__Bacteria;p__Proteobacteria;c__Betaproteobacteria;o__Burkholderiales;f__Alcaligenaceae;g__Pusillimonas	4.03942e-05	3.35653e-05	0
k__Bacteria;p__Proteobacteria;c__Betaproteobacteria;o__Burkholderiales;f__Alcaligenaceae;g__Sutterella	0.00314225	0.000371316	0.000306453
k__Bacteria;p__Proteobacteria;c__Betaproteobacteria;o__Burkholderiales;f__Burkholderiaceae;g__Burkholderia	4.25203e-06	0	0
k__Bacteria;p__Proteobacteria;c__Betaproteobacteria;o__Burkholderiales;f__Burkholderiaceae;g__Lautropia	0.000131813	4.19566e-05	7.71489e-05
k__Bacteria;p__Proteobacteria;c__Betaproteobacteria;o__Burkholderiales;f__Comamonadaceae;Other	0.00034654	8.81089e-05	0.000248591
k__Bacteria;p__Proteobacteria;c__Betaproteobacteria;o__Burkholderiales;f__Comamonadaceae;f__Comamonadaceae_unclassified	0.000104175	6.92284e-05	0.000574331
k__Bacteria;p__Proteobacteria;c__Betaproteobacteria;o__Burkholderiales;f__Comamonadaceae;g__Acidovorax	4.88983e-05	0	3.21454e-05
k__Bacteria;p__Proteobacteria;c__Betaproteobacteria;o__Burkholderiales;f__Comamonadaceae;g__Comamonas	0.00319115	0.000551729	0.000152155
k__Bacteria;p__Proteobacteria;c__Betaproteobacteria;o__Burkholderiales;f__Comamonadaceae;g__Methylibium	1.91341e-05	5.45436e-05	5.78617e-05
k__Bacteria;p__Proteobacteria;c__Betaproteobacteria;o__Burkholderiales;f__Comamonadaceae;g__Pelomonas	0.000108427	8.81089e-05	0.000177871
k__Bacteria;p__Proteobacteria;c__Betaproteobacteria;o__Burkholderiales;f__Comamonadaceae;g__Ramlibacter	0.000229609	4.19566e-05	0.000608619
k__Bacteria;p__Proteobacteria;c__Betaproteobacteria;o__Burkholderiales;f__Comamonadaceae;g__Tepidimonas	1.06301e-05	5.45436e-05	0
k__Bacteria;p__Proteobacteria;c__Betaproteobacteria;o__Burkholderiales;f__Comamonadaceae;g__Variovorax	2.12601e-05	1.67826e-05	0.000128582
k__Bacteria;p__Proteobacteria;c__Betaproteobacteria;o__Burkholderiales;f__Oxalobacteraceae;Other	0.000121183	3.77609e-05	0.000115723
k__Bacteria;p__Proteobacteria;c__Betaproteobacteria;o__Burkholderiales;f__Oxalobacteraceae;f__Oxalobacteraceae_unclassified	9.35446e-05	1.88805e-05	8.7864e-05
k__Bacteria;p__Proteobacteria;c__Betaproteobacteria;o__Burkholderiales;f__Oxalobacteraceae;g__Herbaspirillum	6.37804e-06	0	0
k__Bacteria;p__Proteobacteria;c__Betaproteobacteria;o__Burkholderiales;f__Oxalobacteraceae;g__Janthinobacterium	0	8.39132e-06	0
k__Bacteria;p__Proteobacteria;c__Betaproteobacteria;o__Burkholderiales;f__Oxalobacteraceae;g__Massilia	0.00131175	0.000201392	0.00027645
k__Bacteria;p__Proteobacteria;c__Betaproteobacteria;o__Burkholderiales;f__Oxalobacteraceae;g__Pseudoburkholderia	1.48821e-05	0	0
k__Bacteria;p__Proteobacteria;c__Betaproteobacteria;o__Burkholderiales;f__Oxalobacteraceae;g__Ralstonia	3.18902e-05	0.000216077	0.000109294
k__Bacteria;p__Proteobacteria;c__Betaproteobacteria;o__Burkholderiales;o__Burkholderiales_unclassified;o__Burkholderiales_unclassified	0.000112679	0	0.000297881
k__Bacteria;p__Proteobacteria;c__Betaproteobacteria;o__MND1;o__MND1_unclassified;o__MND1_unclassified	4.46463e-05	0	4.50035e-05
k__Bacteria;p__Proteobacteria;c__Betaproteobacteria;o__Methylophilales;f__Methylophilaceae;f__Methylophilaceae_unclassified	1.06301e-05	2.09783e-06	1.92872e-05
k__Bacteria;p__Proteobacteria;c__Betaproteobacteria;o__Methylophilales;f__Methylophilaceae;g__Methylobacillus	6.37804e-06	0	6.42908e-06
k__Bacteria;p__Proteobacteria;c__Betaproteobacteria;o__Neisseriales;f__Neisseriaceae;Other	0.000172207	1.67826e-05	0
k__Bacteria;p__Proteobacteria;c__Betaproteobacteria;o__Neisseriales;f__Neisseriaceae;f__Neisseriaceae_unclassified	0.00744317	0.000113283	0.00622763
k__Bacteria;p__Proteobacteria;c__Betaproteobacteria;o__Neisseriales;f__Neisseriaceae;g__Alysiella	7.01584e-05	0	4.92896e-05
k__Bacteria;p__Proteobacteria;c__Betaproteobacteria;o__Neisseriales;f__Neisseriaceae;g__Kingella	4.46463e-05	2.09783e-06	2.14303e-06
k__Bacteria;p__Proteobacteria;c__Betaproteobacteria;o__Neisseriales;f__Neisseriaceae;g__Neisseria	0.000123309	3.77609e-05	7.92919e-05
k__Bacteria;p__Proteobacteria;c__Betaproteobacteria;o__Rhodocyclales;f__Rhodocyclaceae;Other	8.50405e-05	0.000100696	0.000216446
k__Bacteria;p__Proteobacteria;c__Betaproteobacteria;o__Rhodocyclales;f__Rhodocyclaceae;f__Rhodocyclaceae_unclassified	0	0	3.64314e-05
k__Bacteria;p__Proteobacteria;c__Betaproteobacteria;o__Rhodocyclales;f__Rhodocyclaceae;g__Dechloromonas	8.71665e-05	0	0
k__Bacteria;p__Proteobacteria;c__Betaproteobacteria;o__Rhodocyclales;f__Rhodocyclaceae;g__Methyloversatilis	0.000127561	0	2.35733e-05
k__Bacteria;p__Proteobacteria;c__Betaproteobacteria;o__Rhodocyclales;f__Rhodocyclaceae;g__Propionivibrio	0.000123309	0	0
k__Bacteria;p__Proteobacteria;c__Betaproteobacteria;o__SCI84;o__SCI84_unclassified;o__SCI84_unclassified	0.000153073	6.29349e-06	0.000235733
k__Bacteria;p__Proteobacteria;c__Deltaproteobacteria;Other;Other;Other	0	0	1.50012e-05
k__Bacteria;p__Proteobacteria;c__Deltaproteobacteria;c__Deltaproteobacteria_unclassified;c__Deltaproteobacteria_unclassified;c__Deltaproteobacteria_unclassified	7.86625e-05	1.67826e-05	4.50035e-05
k__Bacteria;p__Proteobacteria;c__Deltaproteobacteria;o__Bdellovibrionales;f__Bacteriovoracaceae;f__Bacteriovoracaceae_unclassified	2.33861e-05	0	0
k__Bacteria;p__Proteobacteria;c__Deltaproteobacteria;o__Bdellovibrionales;f__Bdellovibrionaceae;g__Bdellovibrio	8.50405e-06	0	1.28582e-05
k__Bacteria;p__Proteobacteria;c__Deltaproteobacteria;o__Desulfobacterales;f__Desulfobulbaceae;Other	0	4.19566e-06	0
k__Bacteria;p__Proteobacteria;c__Deltaproteobacteria;o__Desulfobacterales;f__Desulfobulbaceae;f__Desulfobulbaceae_unclassified	1.91341e-05	5.24458e-05	2.14303e-06
k__Bacteria;p__Proteobacteria;c__Deltaproteobacteria;o__Desulfovibrionales;f__Desulfovibrionaceae;g__Desulfovibrio	0.000174333	0.000333555	2.14303e-06
k__Bacteria;p__Proteobacteria;c__Deltaproteobacteria;o__GMD14H09;o__GMD14H09_unclassified;o__GMD14H09_unclassified	6.16544e-05	8.39132e-06	0
k__Bacteria;p__Proteobacteria;c__Deltaproteobacteria;o__MIZ46;o__MIZ46_unclassified;o__MIZ46_unclassified	6.59064e-05	4.40544e-05	0.00023359
k__Bacteria;p__Proteobacteria;c__Deltaproteobacteria;o__Myxococcales;Other;Other	7.86625e-05	0	0.000214303
k__Bacteria;p__Proteobacteria;c__Deltaproteobacteria;o__Myxococcales;f__03196G20;f__03196G20_unclassified	0	1.67826e-05	6.00047e-05
k__Bacteria;p__Proteobacteria;c__Deltaproteobacteria;o__Myxococcales;f__Cystobacteraceae;Other	5.95284e-05	0.000151044	0.000177871
k__Bacteria;p__Proteobacteria;c__Deltaproteobacteria;o__Myxococcales;f__Cystobacteraceae;f__Cystobacteraceae_unclassified	8.50405e-06	0	0.000122152
k__Bacteria;p__Proteobacteria;c__Deltaproteobacteria;o__Myxococcales;f__Cystobacteraceae;g__Cystobacter	1.48821e-05	1.88805e-05	0
k__Bacteria;p__Proteobacteria;c__Deltaproteobacteria;o__Myxococcales;f__Cystobacterineae;f__Cystobacterineae_unclassified	2.12601e-05	0	5.14326e-05
k__Bacteria;p__Proteobacteria;c__Deltaproteobacteria;o__Myxococcales;f__Haliangiaceae;f__Haliangiaceae_unclassified	8.07885e-05	0	0.000154298
k__Bacteria;p__Proteobacteria;c__Deltaproteobacteria;o__Myxococcales;f__Myxococcaceae;g__Anaeromyxobacter	3.61422e-05	0	6.42908e-06
k__Bacteria;p__Proteobacteria;c__Deltaproteobacteria;o__Myxococcales;f__Nannocystaceae;Other	0	0	1.07151e-05
k__Bacteria;p__Proteobacteria;c__Deltaproteobacteria;o__Myxococcales;f__Polyangiaceae;Other	0	0	2.14303e-05
k__Bacteria;p__Proteobacteria;c__Deltaproteobacteria;o__Myxococcales;f__Polyangiaceae;f__Polyangiaceae_unclassified	0.000174333	5.24458e-05	0.00226303
k__Bacteria;p__Proteobacteria;c__Deltaproteobacteria;o__Myxococcales;o__Myxococcales_unclassified;o__Myxococcales_unclassified	0.00038906	0.000119576	0.00192444
k__Bacteria;p__Proteobacteria;c__Deltaproteobacteria;o__NB1j;f__NB1i;f__NB1i_unclassified	4.25203e-06	0	0
k__Bacteria;p__Proteobacteria;c__Deltaproteobacteria;o__Spirobacillales;o__Spirobacillales_unclassified;o__Spirobacillales_unclassified	0.000138191	0	8.3578e-05
k__Bacteria;p__Proteobacteria;c__Deltaproteobacteria;o__Syntrophobacterales;f__Syntrophobacteraceae;f__Syntrophobacteraceae_unclassified	4.25203e-05	3.14675e-05	0.000340741
k__Bacteria;p__Proteobacteria;c__Epsilonproteobacteria;o__Campylobacterales;f__Campylobacteraceae;g__Arcobacter	0.00366312	0.000849621	2.14303e-06
k__Bacteria;p__Proteobacteria;c__Epsilonproteobacteria;o__Campylobacterales;f__Campylobacteraceae;g__Campylobacter	0.00104387	0.000190903	8.5721e-06
k__Bacteria;p__Proteobacteria;c__Gammaproteobacteria;Other;Other;Other	8.50405e-05	2.09783e-06	5.14326e-05
k__Bacteria;p__Proteobacteria;c__Gammaproteobacteria;c__Gammaproteobacteria_unclassified;c__Gammaproteobacteria_unclassified;c__Gammaproteobacteria_unclassified	2.12601e-06	0	5.35756e-05
k__Bacteria;p__Proteobacteria;c__Gammaproteobacteria;o__Aeromonadales;f__Succinivibrionaceae;g__Succinivibrio	4.25203e-06	0	0
k__Bacteria;p__Proteobacteria;c__Gammaproteobacteria;o__Alteromonadales;Other;Other	6.37804e-06	0	2.78593e-05
k__Bacteria;p__Proteobacteria;c__Gammaproteobacteria;o__Alteromonadales;f__211ds20;f__211ds20_unclassified	0	0	6.42908e-06
k__Bacteria;p__Proteobacteria;c__Gammaproteobacteria;o__Alteromonadales;f__Alteromonadaceae;f__Alteromonadaceae_unclassified	0	0	0.000126439
k__Bacteria;p__Proteobacteria;c__Gammaproteobacteria;o__Alteromonadales;f__Chromatiaceae;Other	0	6.29349e-06	0
k__Bacteria;p__Proteobacteria;c__Gammaproteobacteria;o__Alteromonadales;f__HTCC2188;g__HTCC	0	0	3.00024e-05
k__Bacteria;p__Proteobacteria;c__Gammaproteobacteria;o__Cardiobacteriales;f__Cardiobacteriaceae;g__Suttonella	0	0	6.42908e-06
k__Bacteria;p__Proteobacteria;c__Gammaproteobacteria;o__Enterobacteriales;f__Enterobacteriaceae;Other	2.33861e-05	2.30761e-05	2.14303e-06
k__Bacteria;p__Proteobacteria;c__Gammaproteobacteria;o__Enterobacteriales;f__Enterobacteriaceae;g__Pantoea	8.50405e-06	0	0
k__Bacteria;p__Proteobacteria;c__Gammaproteobacteria;o__Enterobacteriales;f__Enterobacteriaceae;g__Proteus	4.25203e-06	0	0
k__Bacteria;p__Proteobacteria;c__Gammaproteobacteria;o__Legionellales;f__Coxiellaceae;g__Aquicella	1.48821e-05	0	1.92872e-05
k__Bacteria;p__Proteobacteria;c__Gammaproteobacteria;o__Legionellales;f__Legionellaceae;Other	1.06301e-05	0	0
k__Bacteria;p__Proteobacteria;c__Gammaproteobacteria;o__Legionellales;f__Legionellaceae;g__Legionella	3.61422e-05	0	3.00024e-05
k__Bacteria;p__Proteobacteria;c__Gammaproteobacteria;o__Legionellales;f__Legionellaceae;g__Tatlockia	4.25203e-06	0	2.14303e-06
k__Bacteria;p__Proteobacteria;c__Gammaproteobacteria;o__Pasteurellales;f__Pasteurellaceae;f__Pasteurellaceae_unclassified	0.00206436	0.0014538	0.00227804
k__Bacteria;p__Proteobacteria;c__Gammaproteobacteria;o__Pasteurellales;f__Pasteurellaceae;g__Bibersteinia	1.06301e-05	0	0
k__Bacteria;p__Proteobacteria;c__Gammaproteobacteria;o__Pasteurellales;f__Pasteurellaceae;g__Histophilus	1.91341e-05	0.00112024	1.07151e-05
k__Bacteria;p__Proteobacteria;c__Gammaproteobacteria;o__Pasteurellales;f__Pasteurellaceae;g__Mannheimia	3.40162e-05	0	4.07175e-05
k__Bacteria;p__Proteobacteria;c__Gammaproteobacteria;o__Pasteurellales;f__Pasteurellaceae;g__Pasteurella	6.59064e-05	2.5174e-05	0
k__Bacteria;p__Proteobacteria;c__Gammaproteobacteria;o__Pseudomonadales;f__Moraxellaceae;Other	6.37804e-06	0	0
k__Bacteria;p__Proteobacteria;c__Gammaproteobacteria;o__Pseudomonadales;f__Moraxellaceae;f__Moraxellaceae_unclassified	0.00282335	0.000516066	0.00593618
k__Bacteria;p__Proteobacteria;c__Gammaproteobacteria;o__Pseudomonadales;f__Moraxellaceae;g__Acinetobacter	0.000503865	8.18154e-05	3.42884e-05
k__Bacteria;p__Proteobacteria;c__Gammaproteobacteria;o__Pseudomonadales;f__Moraxellaceae;g__Enhydrobacter	1.06301e-05	2.09783e-06	6.42908e-06
k__Bacteria;p__Proteobacteria;c__Gammaproteobacteria;o__Pseudomonadales;f__Moraxellaceae;g__Moraxella	0.0075027	0.00255306	0.0407796
k__Bacteria;p__Proteobacteria;c__Gammaproteobacteria;o__Pseudomonadales;f__Moraxellaceae;g__Psychrobacter	4.25203e-06	4.19566e-06	0
k__Bacteria;p__Proteobacteria;c__Gammaproteobacteria;o__Pseudomonadales;f__Pseudomonadaceae;Other	1.70081e-05	0	0
k__Bacteria;p__Proteobacteria;c__Gammaproteobacteria;o__Pseudomonadales;f__Pseudomonadaceae;g__Pseudomonas	2.12601e-05	1.88805e-05	6.42908e-06
k__Bacteria;p__Proteobacteria;c__Gammaproteobacteria;o__Thiotrichales;f__Piscirickettsiaceae;f__Piscirickettsiaceae_unclassified	0.000372052	7.55219e-05	0.000610762
k__Bacteria;p__Proteobacteria;c__Gammaproteobacteria;o__Xanthomonadales;f__Sinobacteraceae;f__Sinobacteraceae_unclassified	0.000476227	0.000700675	0.00211731
k__Bacteria;p__Proteobacteria;c__Gammaproteobacteria;o__Xanthomonadales;f__Sinobacteraceae;g__Steroidobacter	0.000559141	0.000167826	0.00667981
k__Bacteria;p__Proteobacteria;c__Gammaproteobacteria;o__Xanthomonadales;f__Xanthomonadaceae;Other	0.000180711	8.81089e-05	0.000381459
k__Bacteria;p__Proteobacteria;c__Gammaproteobacteria;o__Xanthomonadales;f__Xanthomonadaceae;f__Xanthomonadaceae_unclassified	1.70081e-05	0	0
k__Bacteria;p__Proteobacteria;c__Gammaproteobacteria;o__Xanthomonadales;f__Xanthomonadaceae;g__Arenimonas	2.12601e-05	0	0.000167156
k__Bacteria;p__Proteobacteria;c__Gammaproteobacteria;o__Xanthomonadales;f__Xanthomonadaceae;g__Ignatzschineria	0	2.5174e-05	0
k__Bacteria;p__Proteobacteria;c__Gammaproteobacteria;o__Xanthomonadales;f__Xanthomonadaceae;g__Luteimonas	0.000720718	0.000455229	0.00034717
k__Bacteria;p__Proteobacteria;c__Gammaproteobacteria;o__Xanthomonadales;f__Xanthomonadaceae;g__Lysobacter	0.000744105	0.000180413	0.000561473
k__Bacteria;p__Proteobacteria;c__Gammaproteobacteria;o__Xanthomonadales;f__Xanthomonadaceae;g__Pseudofulvimonas	1.48821e-05	2.09783e-06	0
k__Bacteria;p__Proteobacteria;c__Gammaproteobacteria;o__Xanthomonadales;f__Xanthomonadaceae;g__Stenotrophomonas	0.00100135	0.000119576	0.000126439
k__Bacteria;p__Proteobacteria;c__TA18;o__CV90;o__CV90_unclassified;o__CV90_unclassified	0	0	4.07175e-05
k__Bacteria;p__Proteobacteria;p__Proteobacteria_unclassified;p__Proteobacteria_unclassified;p__Proteobacteria_unclassified;p__Proteobacteria_unclassified	0.00182199	0.000476207	3.21454e-05
k__Bacteria;p__SR1;p__SR1_unclassified;p__SR1_unclassified;p__SR1_unclassified;p__SR1_unclassified	2.76382e-05	0	3.42884e-05
k__Bacteria;p__Spirochaetes;c__Spirochaetes;Other;Other;Other	0.000242365	9.44024e-05	2.14303e-06
k__Bacteria;p__Spirochaetes;c__Spirochaetes;o__Spirochaetales;f__Spirochaetaceae;g__Treponema	0.00121608	0.000406979	2.14303e-06
k__Bacteria;p__TM7;c__TM71;c__TM71_unclassified;c__TM71_unclassified;c__TM71_unclassified	0.00030402	3.14675e-05	0.000567902
k__Bacteria;p__TM7;c__TM73;c__TM73_unclassified;c__TM73_unclassified;c__TM73_unclassified	3.40162e-05	1.67826e-05	0
k__Bacteria;p__TM7;c__TM73;o__CW040;f__F16;f__F16_unclassified	0.00248956	0.000866404	0.000165013
k__Bacteria;p__TM7;c__TM73;o__EW055;o__EW055_unclassified;o__EW055_unclassified	0.000459219	0.000333555	0.000252877
k__Bacteria;p__TM7;c__TM73;o__I025;o__I025_unclassified;o__I025_unclassified	4.46463e-05	4.19566e-06	2.14303e-06
k__Bacteria;p__Tenericutes;c__Mollicutes;Other;Other;Other	4.67723e-05	0	0
k__Bacteria;p__Tenericutes;c__Mollicutes;c__Mollicutes_unclassified;c__Mollicutes_unclassified;c__Mollicutes_unclassified	2.97642e-05	0.000148946	0
k__Bacteria;p__Tenericutes;c__Mollicutes;o__Acholeplasmatales;f__Acholeplasmataceae;g__Acholeplasma	0.0012097	0.000362925	2.14303e-05
k__Bacteria;p__Tenericutes;c__Mollicutes;o__Anaeroplasmatales;f__Anaeroplasmataceae;g__Anaeroplasma	0.000255122	7.13262e-05	2.14303e-06
k__Bacteria;p__Tenericutes;c__Mollicutes;o__Anaeroplasmatales;f__Anaeroplasmataceae;g__gut	0.000495361	0.000211881	3.21454e-05
k__Bacteria;p__Tenericutes;c__Mollicutes;o__Mycoplasmatales;f__Mycoplasmataceae;Other	0	4.19566e-06	1.71442e-05
k__Bacteria;p__Tenericutes;c__Mollicutes;o__Mycoplasmatales;f__Mycoplasmataceae;g__Mycoplasma	0.0317839	0.333203	0.0248184
k__Bacteria;p__Tenericutes;c__Mollicutes;o__Mycoplasmatales;f__Mycoplasmataceae;g__Ureaplasma	2.55122e-05	6.29349e-06	1.28582e-05
k__Bacteria;p__Tenericutes;c__Mollicutes;o__RF39;o__RF39_unclassified;o__RF39_unclassified	0.01984	0.00662914	0.000895785
k__Bacteria;p__Tenericutes;c__RF3;o__ML615J28;o__ML615J28_unclassified;o__ML615J28_unclassified	0.00427541	0.000723751	2.78593e-05
k__Bacteria;p__Thermi;c__Deinococci;o__Deinococcales;f__Deinococcaceae;g__Deinococcus	4.67723e-05	0.000524458	0.000242162
k__Bacteria;p__Thermi;c__Deinococci;o__Deinococcales;f__Trueperaceae;g__B42	3.61422e-05	2.09783e-06	1.28582e-05
k__Bacteria;p__Verrucomicrobia;c__Opitutae;c__Opitutae_unclassified;c__Opitutae_unclassified;c__Opitutae_unclassified	3.18902e-05	0	0
k__Bacteria;p__Verrucomicrobia;c__Opitutae;o__Cerasicoccales;f__Cerasicoccaceae;f__Cerasicoccaceae_unclassified	0.000144569	0	0
k__Bacteria;p__Verrucomicrobia;c__Opitutae;o__HA64;o__HA64_unclassified;o__HA64_unclassified	0.000102049	0	0
k__Bacteria;p__Verrucomicrobia;c__Opitutae;o__Opitutales;f__Opitutaceae;g__Opitutus	0.000369926	0.000117478	0.00154512
k__Bacteria;p__Verrucomicrobia;c__Pedosphaerae;o__Pedosphaerales;Other;Other	0	4.82501e-05	1.50012e-05
k__Bacteria;p__Verrucomicrobia;c__Pedosphaerae;o__Pedosphaerales;f__Ellin517;f__Ellin517_unclassified	1.48821e-05	5.24458e-05	8.7864e-05
k__Bacteria;p__Verrucomicrobia;c__Spartobacteria;o__Chthoniobacterales;f__Chthoniobacteraceae;Other	0	6.08371e-05	1.07151e-05
k__Bacteria;p__Verrucomicrobia;c__Spartobacteria;o__Chthoniobacterales;f__Chthoniobacteraceae;f__Chthoniobacteraceae_unclassified	2.12601e-06	0	2.57163e-05
k__Bacteria;p__Verrucomicrobia;c__Spartobacteria;o__Chthoniobacterales;f__Chthoniobacteraceae;g__DA101	6.37804e-06	5.45436e-05	0
k__Bacteria;p__Verrucomicrobia;c__Spartobacteria;o__Chthoniobacterales;f__Chthoniobacteraceae;g__Ellin506	0	0	8.5721e-06
k__Bacteria;p__Verrucomicrobia;c__Verruco5;o__WCHB141;f__RFP12;f__RFP12_unclassified	0.000255122	0.000226566	0
k__Bacteria;p__Verrucomicrobia;c__Verruco5;o__WCHB141;f__WCHB125;f__WCHB125_unclassified	0	2.09783e-05	0
k__Bacteria;p__Verrucomicrobia;c__Verrucomicrobiae;o__Verrucomicrobiales;f__Verrucomicrobiaceae;Other	4.88983e-05	0.000153142	0
k__Bacteria;p__Verrucomicrobia;c__Verrucomicrobiae;o__Verrucomicrobiales;f__Verrucomicrobiaceae;f__Verrucomicrobiaceae_unclassified	0.000627174	0.00101115	1.28582e-05
k__Bacteria;p__Verrucomicrobia;c__Verrucomicrobiae;o__Verrucomicrobiales;f__Verrucomicrobiaceae;g__Akkermansia	6.37804e-06	1.04892e-05	0
k__Bacteria;p__Verrucomicrobia;p__Verrucomicrobia_unclassified;p__Verrucomicrobia_unclassified;p__Verrucomicrobia_unclassified;p__Verrucomicrobia_unclassified	2.55122e-05	8.39132e-06	2.14303e-06
k__Bacteria;p__WPS2;p__WPS2_unclassified;p__WPS2_unclassified;p__WPS2_unclassified;p__WPS2_unclassified	8.50405e-06	0	0
