# Supplementary material for: Classification of 16S rRNA reads is improved using a niche-specific database constructed by near-full length sequencing
Source: PLoS One. 2020 Jul 13;15(7):e0235498. doi: 10.1371/journal.pone.0235498 (PMC7357769; doi:10.1371/journal.pone.0235498)
Supplement: S4 File — (XLSX) [file pone.0235498.s004.xlsx]

## Sheet: Phyla
# Constructed from biom file
#OTU ID
k__Bacteria	p__Actinobacteria
k__Bacteria	p__Bacteroidetes
k__Bacteria	p__Chloroflexi
k__Bacteria	p__Firmicutes
k__Bacteria	p__Proteobacteria
k__Bacteria	p__Spirochaetes
k__Bacteria	p__Tenericutes
k__Bacteria	p__Verrucomicrobia

## Sheet: Genera
# Constructed from biom file
#OTU ID
k__Bacteria	p__Actinobacteria	c__Actinobacteria	o__Actinomycetales	f__Microbacteriaceae	f__Microbacteriaceae_unclassified
k__Bacteria	p__Actinobacteria	c__Actinobacteria	o__Actinomycetales	f__Microbacteriaceae	g__Pseudoclavibacter
k__Bacteria	p__Actinobacteria	c__Actinobacteria	o__Actinomycetales	Other	Other
k__Bacteria	p__Bacteroidetes	c__Bacteroidia	o__Bacteroidales	f__Odoribacteraceae	g__Odoribacter
k__Bacteria	p__Bacteroidetes	c__Saprospirae	o__Saprospirales	f__Chitinophagaceae	f__Chitinophagaceae_unclassified
k__Bacteria	p__Bacteroidetes	c__Bacteroidia	o__Bacteroidales	f__Paraprevotellaceae	g__YRC22
k__Bacteria	p__Bacteroidetes	p__Bacteroidetes_unclassified	p__Bacteroidetes_unclassified	p__Bacteroidetes_unclassified	p__Bacteroidetes_unclassified
k__Bacteria	p__Chloroflexi	c__Thermomicrobia	o__JG30KFCM45	o__JG30KFCM45_unclassified	o__JG30KFCM45_unclassified
k__Bacteria	p__Chloroflexi	c__C0119	c__C0119_unclassified	c__C0119_unclassified	c__C0119_unclassified
k__Bacteria	p__Firmicutes	c__Erysipelotrichi	o__Erysipelotrichales	f__Erysipelotrichaceae	g__Bulleidia
k__Bacteria	p__Firmicutes	Other	Other	Other	Other
k__Bacteria	p__Firmicutes	c__Bacilli	o__Turicibacterales	f__Turicibacteraceae	g__Turicibacter
k__Bacteria	p__Firmicutes	c__Clostridia	o__Clostridiales	f__Christensenellaceae	f__Christensenellaceae_unclassified
k__Bacteria	p__Firmicutes	c__Clostridia	o__Clostridiales	f__Eubacteriaceae	g__Anaerofustis
k__Bacteria	p__Firmicutes	c__Clostridia	o__Clostridiales	f__Ruminococcaceae	g__Ruminococcus
k__Bacteria	p__Firmicutes	p__Firmicutes_unclassified	p__Firmicutes_unclassified	p__Firmicutes_unclassified	p__Firmicutes_unclassified
k__Bacteria	p__Proteobacteria	c__Gammaproteobacteria	o__Pseudomonadales	f__Moraxellaceae	f__Moraxellaceae_unclassified
k__Bacteria	p__Proteobacteria	c__Gammaproteobacteria	o__Pseudomonadales	f__Moraxellaceae	g__Moraxella
k__Bacteria	p__Proteobacteria	c__Alphaproteobacteria	c__Alphaproteobacteria_unclassified	c__Alphaproteobacteria_unclassified	c__Alphaproteobacteria_unclassified
k__Bacteria	p__Spirochaetes	c__Spirochaetes	Other	Other	Other
k__Bacteria	p__Tenericutes	c__Mollicutes	o__Mycoplasmatales	f__Mycoplasmataceae	g__Mycoplasma
k__Bacteria	p__Tenericutes	c__RF3	o__ML615J28	o__ML615J28_unclassified	o__ML615J28_unclassified
k__Bacteria	p__Verrucomicrobia	c__Verruco5	o__WCHB141	f__WCHB125	f__WCHB125_unclassified
